# Supplementary material for: Cross-tissue Analysis of Gene and Protein Expression in Normal and Cancer Tissues
Source: Sci Rep. 2016 May 4;6:24799. doi: 10.1038/srep24799 (PMC4855174; doi:10.1038/srep24799)
Supplement: Supplementary Table 1 [file srep24799-s1.xls]

## Sheet: Kosti_TableS2.csv
Gene	Correlation	Pvalue	Min.Prot	Max.Prot	Num.Tissues.Prot	Min.Expr	Max.Expr	Num.Tissues.Expr	PvalueCorrected
A1CF	0.820099	0.000328175	0	36.4667	6	0	19.242	7	0.0116977
AADAC	0.900192	1.15e-05	0	118.835	3	0	216.271	12	0.000655094
ABAT	0.836084	0.000194793	2.11165	574.488	14	0.677333	17.6383	14	0.00766295
ABCB1	0.808054	0.000470868	0	228.299	10	0.551735	107.83	14	0.0154506
ABCC3	0.859673	8.09e-05	0	101.767	12	0.212506	89.5556	14	0.00402965
ABHD6	0.784493	0.00089286	0	10.5291	10	0.796334	12.3706	14	0.0250286
ACAA2	0.753846	0.00274901	23.0253	519.639	14	10.1233	189.563	14	0.0421174
ACADL	0.800123	0.000589399	0	19.6159	9	0.196212	21.14	14	0.0184355
ACADS	0.828571	0.000397439	2.71516	134.007	14	4.89981	103.969	14	0.0135477
ACADVL	0.771429	0.00191738	69.2303	477.755	14	47.6253	485.059	14	0.041111
ACAT1	0.824176	0.000466305	43.8656	444.781	14	6.48456	84.716	14	0.0153368
ACBD7	0.848026	0.000127144	0	18.4315	2	0.0126378	12.0163	14	0.00554538
ACER1	0.733799	0.00281345	0	2.68428	1	0.0138571	4.36218	14	0.0421174
ACMSD	0.837991	0.000182382	0	7.63993	3	0.0133648	44.4605	14	0.00731747
ACOT1	0.842685	0.000154534	17.0348	155.198	14	0.809429	8.68426	14	0.00651734
ACOT12	1	0	0	9.47047	1	0	28.3653	9	0
ACOT2	0.810989	0.000712893	17.0348	160.073	14	1.84571	18.5432	14	0.0213018
ACOT6	1	0	0	2.38776	1	0.0171406	1.01416	14	0
ACOX2	0.752476	0.00190103	0	177.388	12	0.910562	42.1611	14	0.041111
ACSBG1	0.854224	0.000100444	0	28.2253	4	0.00436836	17.3683	14	0.00476565
ACSBG2	1	0	0	8.10018	1	0.0104551	123.808	14	0
ACSM2A	0.754352	0.00182427	0	640.451	4	0	80.5694	11	0.0401569
ACSM2B	0.754352	0.00182427	0	689.138	4	0	84.9635	11	0.0401569
ACSS3	0.744755	0.0022442	0	74.4072	12	0.501011	13.2448	14	0.0421174
ACTA2	0.841758	0.000225486	720.27	6637.68	14	5.4129	820.836	14	0.00862866
ACTG2	0.926724	1.91e-06	702.829	6517.81	14	0.382385	658.508	14	0.000117907
ACTL9	1	0	0	6.75015	1	0	119.386	2	0
ACTRT2	0.733799	0.00281345	0	29.7007	2	0	171.812	5	0.0421174
ACY3	0.779104	0.00102249	0	56.1941	5	0	46.9675	13	0.0273128
ADAD1	0.733799	0.00281345	0	36.4508	2	0	66.3697	3	0.0421174
ADAM18	1	0	0	2.70006	1	0	6.79466	1	0
ADAM2	0.733799	0.00281345	0	44.551	2	0	24.1998	3	0.0421174
ADAM21	0.733799	0.00281345	0	1.35003	2	0.0378642	7.91529	14	0.0421174
ADAM32	0.733799	0.00281345	0	13.5003	2	0.014811	25.1168	14	0.0421174
ADAMTS6	0.733799	0.00281345	0	1.45644	2	0.0350205	1.36777	14	0.0421174
ADAP1	1	0	0	27.1311	3	0.0318386	2.88093	14	0
ADCY5	0.87542	4.11e-05	0	9.22057	7	1.00401	28.5222	14	0.00218375
ADD3	0.749451	0.00299242	4.44319	150.507	14	2.83147	29.3136	14	0.0436896
ADH1B	0.758242	0.00252045	1.84859	1503.21	14	0.532178	409.261	14	0.0421174
ADIG	1	0	0	1.35003	1	0	37.6163	3	0
ADSL	0.78022	0.00157791	6.48434	42.4894	14	5.91425	23.867	14	0.0365076
AFF3	-0.746468	0.00216417	0	4.378	5	0.0767822	5.68957	14	0.0421174
AGAP8	0.785273	0.000875226	0	1.49409	3	0.407792	1.46178	14	0.0246326
AGMAT	0.895123	1.53e-05	0	216.188	5	0.0460727	22.7479	14	0.000864863
AGMO	0.733799	0.00281345	0	4.84427	1	0.00852221	6.73233	14	0.0421174
AGR2	0.909458	6.53e-06	0	104.141	8	0	138.505	13	0.00038848
AGXT2	1	0	0	113.209	2	0	52.0195	5	0
AK4	0.804494	0.000521434	5.9698	163.009	14	0.187424	42.9928	14	0.0168733
AKAP5	1	0	0	10.0843	1	0.0868902	2.05416	14	0
AKAP7	0.823516	0.000294816	0	11.1414	8	0.893013	19.5784	14	0.0105892
AKR1B10	0.847006	0.000132045	0	101.595	13	0.0124081	95.4502	14	0.00572359
ALDH1A1	0.938462	0	37.0689	934.563	14	5.48746	121.722	14	0
ALDH1B1	0.837363	0.000277387	12.7354	219.113	14	1.52593	80.0433	14	0.0101714
ALDH6A1	0.863736	3.42e-05	20.1196	701.27	14	3.23341	21.657	14	0.00185572
ALG5	0.806593	0.000809798	0	45.2889	13	3.42533	19.6693	14	0.0233049
ALOX5	0.796917	0.00064363	0	22.3246	11	1.24872	49.0225	14	0.0199539
ALS2	0.820233	0.000326813	0	5.92242	6	1.96361	8.05935	14	0.0116788
AMDHD1	0.795879	0.000662028	0	103.472	6	0.0718586	47.0116	14	0.0203447
AMER2	0.988166	3.87e-11	0	41.1079	2	0	18.4783	11	2.5e-09
AMN1	0.781832	0.000955108	0	12.1503	4	0.551431	15.6877	14	0.0259449
AMPH	0.737662	0.00260107	0	193.169	9	0.0846745	34.7891	14	0.0421174
ANGPTL6	1	0	0	6.3666	2	0.016942	10.2299	14	0
ANHX	1	0	0	1.35003	1	0	3.6595	1	0
ANKRD1	0.733799	0.00281345	0	18.6297	1	0.0892354	1374.51	14	0.0421174
ANKRD22	0.769542	0.00128925	0	6.79691	6	0.023663	19.1011	14	0.0325651
ANKRD45	0.733799	0.00281345	0	1.35003	1	0.0145283	12.6556	14	0.0421174
ANPEP	0.792502	0.000724794	0	684.884	13	0.338353	255.454	14	0.0214747
ANXA3	0.730473	0.00300705	7.2682	197.8	14	0.701891	48.0073	14	0.0437174
ANXA4	0.762637	0.00230609	25.7983	654.707	14	3.93168	80.4553	14	0.0421174
AOC3	0.904291	9e-06	2.59112	660.739	14	0.554043	124.574	14	0.000531303
AOX1	0.765677	0.00141163	0	953.776	13	0.243809	230.449	14	0.0346881
AP4S1	0.731343	0.00295544	0	4.05009	5	0.470107	3.75793	14	0.0436896
APOBEC3C	0.779257	0.00101862	0	13.4637	11	0.48255	35.5314	14	0.0273128
APOE	0.749451	0.00299242	8.73828	148.698	14	8.8957	1807.48	14	0.0436896
APOO	0.806593	0.000809798	4.78445	31.3815	14	4.06753	34.5587	14	0.0233049
AQP12A	1	0	0	7.14551	1	0	18.8646	3	0
AQP12B	1	0	0	7.14551	1	0	37.6223	6	0
AQP2	1	0	0	1.89346	1	0	82.1989	8	0
AQP3	0.799415	0.000601043	0	10.7038	6	0.236888	598.966	14	0.0187579
AQP4	0.993103	1.53e-12	0	230.46	4	0.0077216	70.9561	14	1.03e-10
AQP8	0.733799	0.00281345	0	12.0248	1	0.018371	173.294	14	0.0421174
ARHGAP11B	1	0	0	1.35003	1	0.0920131	1.64601	14	0
ARHGAP18	0.726825	0.00323135	0	82.9421	9	0.903276	21.0805	14	0.0460773
ARHGEF25	0.832403	0.000220693	0	5.2642	6	1.40611	50.5946	14	0.00858562
ARL2	0.749451	0.00299242	1.44461	19.2086	14	9.37237	132.784	14	0.0436896
ARRDC5	0.733799	0.00281345	0	10.8002	2	0.0218007	18.5696	14	0.0421174
ARSE	0.923998	2.36e-06	0	26.0082	4	0.0467457	17.863	14	0.000144011
ASIC2	1	0	0	1.29556	1	0	4.90105	12	0
ATCAY	0.848026	0.000127144	0	13.1057	2	0	53.4689	12	0.00554538
ATL1	0.907294	7.49e-06	0	99.0359	13	0.100718	33.0038	14	0.000443621
ATL3	0.916484	0	3.24545	73.512	14	3.58569	20.0144	14	0
ATP2B1	0.745055	0.0032514	9.16	453.27	14	2.02637	51.4918	14	0.0460773
ATP6V0D2	0.733799	0.00281345	0	11.3701	2	0	17.4997	8	0.0421174
ATP6V1G3	1	0	0	2.13247	1	0	15.9741	2	0
ATP8A1	0.772339	0.00120608	0	116.594	10	0.373864	20.7464	14	0.0311247
B3GALTL	0.796585	0.000649466	0	19.7407	5	1.11156	5.17846	14	0.0200905
BAAT	1	0	0	136.381	1	0.0112859	106.145	14	0
BAG2	0.878417	3.57e-05	2.15132	42.0928	14	0.347561	17.1938	14	0.00192892
BAK1	0.780048	0.000998761	0	6.96336	10	3.24125	24.977	14	0.0269225
BCAS1	0.910826	5.98e-06	0	110.243	5	0.0147407	279.527	14	0.00035717
BCL2L15	0.837991	0.000182382	0	2.8582	2	0.054795	16.368	14	0.00731747
BET1L	0.758072	0.00167939	0	8.10018	7	10.1728	34.0461	14	0.0384128
BHMT	0.741647	0.00239547	0	655.69	8	0.046494	136.377	14	0.0421174
BSND	0.733799	0.00281345	0	4.08246	2	0	6.08656	9	0.0421174
BTD	0.742268	0.00236463	0	12.1503	10	1.78869	9.08296	14	0.0421174
C11orf85	1	0	0	2.70006	1	0	13.5348	11	0
C12orf60	0.733799	0.00281345	0	1.35003	2	0.139072	6.85725	14	0.0421174
C15orf60	1	0	0	2.70006	1	0	38.3874	2	0
C16orf95	1	0	0	1.35003	1	0.0964312	16.9015	14	0
C17orf64	1	0	0	1.35003	1	0	112.735	10	0
C18orf54	0.733799	0.00281345	0	1.56285	1	0.0760932	6.29905	14	0.0421174
C1orf95	0.743527	0.00230308	0	7.76866	6	0.0463183	14.3301	14	0.0421174
C1QL2	1	0	0	2.59112	1	0	5.59772	9	0
C1QL3	1	0	0	3.83931	1	0.0466885	12.1662	14	0
C1RL	0.740046	0.0024765	0	12.7332	10	1.6369	52.3643	14	0.0421174
C20orf27	0.743937	0.0022833	0	11.4021	11	5.03012	34.1446	14	0.0421174
C3orf22	1	0	0	1.35003	1	0	25.4803	5	0
C3orf30	1	0	0	1.35003	1	0	44.2915	1	0
C5orf47	1	0	0	1.35003	1	0	17.3042	8	0
C7orf10	0.732952	0.0028618	0	13.0465	7	0.183375	6.49934	14	0.0425753
C9orf123	0.809791	0.000447668	0	2.6321	8	5.11487	13.478	14	0.0149692
C9orf57	1	0	0	1.56285	1	0	12.2052	1	0
CA12	0.899885	1.17e-05	0	27.1096	5	0.0882417	88.9095	14	0.000664101
CA4	0.841537	0.000161003	0	53.7462	11	0.110911	40.0878	14	0.00674962
CA5A	1	0	0	5.01384	1	0	14.7603	6	0
CA7	0.733799	0.00281345	0	2.08408	1	0	38.5948	11	0.0421174
CACNG2	0.733799	0.00281345	0	4.74882	2	0	3.45945	3	0.0421174
CACNG3	0.733799	0.00281345	0	13.7199	2	0	31.6826	5	0.0421174
CACNG7	0.733799	0.00281345	0	5.18225	1	0	51.3202	11	0.0421174
CACNG8	0.733799	0.00281345	0	11.7501	2	0.00535894	17.0729	14	0.0421174
CADM4	0.75338	0.00186373	0	92.6472	10	2.59688	84.8421	14	0.0407716
CALB2	0.739296	0.00251516	1.63135	47.6063	14	0.0393849	25.7714	14	0.0421174
CALHM1	1	0	0	1.48035	1	0	1.51792	12	0
CALR3	0.733799	0.00281345	0	9.45021	2	0	50.2283	1	0.0421174
CAMLG	0.735601	0.00271276	0	10.6573	10	6.75932	38.2576	14	0.0421174
CAPRIN2	0.792844	0.00071823	0	6.75015	4	3.18416	14.2934	14	0.0213704
CASP4	0.837869	0.000183155	0	4.28731	7	1.23589	30.7731	14	0.00731747
CASP6	0.733379	0.00283738	0	10.4204	10	1.29265	17.4141	14	0.0423017
CASQ2	0.752384	0.00190484	0	220.154	7	0.119306	327.685	14	0.041111
CASR	0.733799	0.00281345	0	4.28731	1	0	3.85345	10	0.0421174
CAT	0.802198	0.000914789	35.7375	486.637	14	6.93664	103.441	14	0.0253899
CBLN2	1	0	0	1.24819	1	0	22.2431	9	0
CCDC105	0.733799	0.00281345	0	1.35003	2	0	15.6819	1	0.0421174
CCDC79	1	0	0	2.70006	1	0	7.64296	12	0
CCDC8	0.824476	0.000285959	0	27.637	6	0.207342	22.4852	14	0.0104042
CD200	0.833319	0.000214001	0	25.6872	6	0.182918	40.6977	14	0.00839505
CD302	0.824927	0.000281865	0	11.8444	9	0.95296	15.5677	14	0.0102818
CD36	0.865449	6.37e-05	0	76.0753	12	0.201093	95.5583	14	0.00326197
CD47	0.806593	0.000809798	3.35543	58.8011	14	3.36661	26.3261	14	0.0233049
CDH1	0.867934	5.73e-05	0	82.0779	12	0.032513	61.1114	14	0.00295782
CDH13	0.829423	0.000243636	2.00434	68.4184	14	0.0719165	13.4283	14	0.0091979
CDH16	0.733799	0.00281345	0	48.1571	1	0	271.657	13	0.0421174
CDH17	0.733799	0.00281345	0	135.672	2	0.00256647	125.779	14	0.0421174
CDH18	0.733799	0.00281345	0	1.89597	1	0	5.72643	10	0.0421174
CDH2	0.860892	7.7e-05	1.19611	126.645	14	0.112818	44.7447	14	0.00384846
CDH20	1	0	0	8.35071	2	0.0125064	7.52594	14	0
CDHR2	0.756076	0.00175593	0	29.0957	6	0.0185355	14.4925	14	0.0394564
CDKL4	1	0	0	1.56285	1	0.0120955	1.86133	14	0
CDX1	0.733799	0.00281345	0	3.08114	1	0	104.899	13	0.0421174
CDX2	0.733799	0.00281345	0	3.08114	1	0	48.4993	8	0.0421174
CEACAM5	0.768785	0.00131252	0	21.2178	6	0	477.825	11	0.0329749
CEACAM6	0.774369	0.00114844	0	52.3381	6	0.0161649	128.379	14	0.029932
CELA2A	0.733799	0.00281345	0	47.606	1	0.029303	4394.25	14	0.0421174
CELA2B	1	0	0	36.5917	1	0.0257706	1012.23	14	0
CENPV	0.730473	0.00300705	0	37.904	12	0.873127	18.5291	14	0.0437174
CERS3	1	0	0	2.71516	2	0.019443	21.3316	14	0
CES1	0.854313	0.000100098	1.20081	1441.31	14	0.200364	253.287	14	0.00476565
CES2	0.78022	0.00157791	1.19611	136.468	14	6.6069	97.5681	14	0.0365076
CFC1	1	0	0	5.1992	1	0	1.11644	4	0
CFD	0.737074	0.00263256	0	32.0385	12	0.968469	405.301	14	0.0421174
CFL2	0.784615	0.00142517	17.0948	112.644	14	3.29353	64.4931	14	0.0346881
CHDH	0.855253	9.65e-05	0	155.915	11	0.401748	23.183	14	0.00472159
CHGA	0.785528	0.000869542	0	407.776	10	0.0402315	155.422	14	0.0245218
CHID1	0.850549	0.000136252	1.71069	43.2553	14	5.22861	22.5744	14	0.00583389
CHL1	0.738269	0.00256888	0	81.0311	11	0.0950524	24.5181	14	0.0421174
CHODL	0.733799	0.00281345	0	2.70006	2	0	19.0831	13	0.0421174
CHST5	1	0	0	1.3138	1	0	17.3604	7	0
CILP	0.943243	4.27e-07	0	19.687	10	0.0937081	12.6636	14	2.66e-05
CKAP2L	0.733799	0.00281345	0	1.45644	1	0.0181166	3.74295	14	0.0421174
CKAP5	0.793407	0.0011509	3.2906	174.287	14	4.42305	36.7402	14	0.029932
CKB	0.837363	0.000277387	9.4143	964.586	14	3.94678	561.814	14	0.0101714
CLCA2	0.733799	0.00281345	0	5.36855	2	0.0120481	72.5581	14	0.0421174
CLCA4	0.853415	0.000103646	0	72.7131	5	0.0124217	245.583	14	0.00488457
CLDN1	0.861419	7.54e-05	0	10.6754	9	0.145127	52.086	14	0.00377964
CLDN10	0.725082	0.00334307	0	8.05283	5	0.0159376	34.1019	14	0.0472335
CLDN11	0.840975	0.000164245	0	136.277	6	0.199417	70.7109	14	0.00686506
CLDN18	0.733799	0.00281345	0	30.6731	1	0.0425795	58.5584	14	0.0421174
CLDN3	0.866392	6.12e-05	0	11.0143	8	0.0309675	272.262	14	0.00314853
CLDN4	0.839599	0.000172417	0	10.3539	7	0.0438863	102.738	14	0.007164
CLEC14A	0.74399	0.00228073	0	17.4363	7	2.75964	45.4698	14	0.0421174
CLEC18A	0.988166	3.87e-11	0	2.70006	2	0.0344228	6.91869	14	2.5e-09
CLEC18B	0.988166	3.87e-11	0	2.70006	2	0.0385093	18.9115	14	2.5e-09
CLEC18C	0.988166	3.87e-11	0	2.70006	2	0.0122847	6.66296	14	2.5e-09
CLIC1	0.859341	6.44e-05	14.8324	129.977	14	6.47251	127.32	14	0.00327569
CLIC3	0.744886	0.00223801	0	28.7479	3	0.225434	172.772	14	0.0421174
CLIP2	0.837363	0.000277387	1.89346	99.4343	14	1.49143	43.2812	14	0.0101714
CLPB	0.745055	0.0032514	0	20.8901	13	1.4404	136.306	14	0.0460773
CLRN3	0.965957	2.09e-08	0	3.61065	3	0	43.904	10	1.34e-06
CLSPN	1	0	0	1.35003	1	0.0261308	4.43823	14	0
CLYBL	0.721531	0.00358006	0	60.9164	13	0.611831	4.53507	14	0.0496822
CMTM5	0.837991	0.000182382	0	24.4289	2	0.0418263	75.3011	14	0.00731747
CMTM7	0.811161	0.000430024	0	3.77009	10	0.580081	15.5053	14	0.0145175
CNNM3	0.757825	0.00168873	0	11.6881	10	2.29718	11.1818	14	0.0385636
CNPY4	0.721861	0.00355744	0	18.6125	11	1.44742	12.8134	14	0.0494661
CNTN1	0.926441	1.95e-06	0	594.195	11	0.0526728	41.754	14	0.000120059
CNTN5	1	0	0	2.03574	1	0	1.43153	13	0
COL15A1	0.818993	0.000339607	0	164.292	13	0.195337	22.5066	14	0.0119535
COL4A6	0.72999	0.00303607	0	10.7193	13	0.036376	14.788	14	0.044048
COQ9	0.876923	0	8.07186	43.5361	14	11.2603	70.5668	14	0
CORIN	0.782794	0.000932228	0	1.49858	2	0.0544584	10.9313	14	0.0254712
CPA3	0.758072	0.00167939	0	122.568	13	0.0155014	23.4969	14	0.0384128
CPLX2	0.89253	1.76e-05	0	20.6138	4	0.00571118	167.522	14	0.000975886
CRCT1	1	0	0	2.11165	1	0	727.727	12	0
CREG2	1	0	0	2.59112	1	0	13.6857	13	0
CRH	1	0	0	1.20081	1	0	2.40373	6	0
CRNN	0.733799	0.00281345	0	236.015	2	0	3090.08	13	0.0421174
CRYAA	0.763386	0.00148842	0	33.2573	4	0	53.7439	5	0.0356712
CRYAB	0.828571	0.000397439	7.48105	541.065	14	2.78954	1269.57	14	0.0135477
CRYBA2	0.733799	0.00281345	0	1.4291	1	0	3.12652	8	0.0421174
CRYGD	0.848026	0.000127144	0	13.1605	3	0	3.76976	5	0.00554538
CRYZ	0.745055	0.0032514	15.545	362.684	14	3.04119	33.2493	14	0.0460773
CSF1	-0.727439	0.0031927	0	3.81996	8	2.50737	21.9705	14	0.0459408
CSRNP3	0.733799	0.00281345	0	1.20081	1	0.0961639	6.02634	14	0.0421174
CST8	1	0	0	1.35003	1	0	19.8289	1	0
CT45A3	0.733799	0.00281345	0	44.551	2	0	1.10908	2	0.0421174
CT45A5	0.733799	0.00281345	0	36.4508	2	0	1.93108	3	0.0421174
CT47A12	0.733799	0.00281345	0	41.8509	2	0	2.00696	1	0.0421174
CTDSP1	0.741165	0.00241966	0	5.2642	8	5.98641	70.9145	14	0.0421174
CTH	0.766714	0.00137792	0	134.788	10	0.612747	24.8852	14	0.03419
CTNND2	0.82877	0.000248915	0	83.7505	7	0.0341714	51.2182	14	0.00937203
CTRC	0.733799	0.00281345	0	226.155	2	0.0418089	2052.73	14	0.0421174
CUZD1	0.733799	0.00281345	0	186.089	1	0.164532	1009.89	14	0.0421174
CXorf48	1	0	0	4.05009	1	0	3.56266	8	0
CXorf51B	0.733799	0.00281345	0	12.1503	2	0	3.66965	1	0.0421174
CXorf61	1	0	0	4.05009	1	0	47.8088	1	0
CXorf66	1	0	0	2.70006	1	0	13.3278	2	0
CXXC1	0.801708	0.00056398	0	10.8002	5	9.70762	34.682	14	0.017799
CYB561D2	0.760047	0.00160627	0	6.96336	10	4.94683	21.7832	14	0.0371028
CYB5A	0.846154	0.000178547	4.65654	124.988	14	7.58097	269.903	14	0.00731747
CYLC1	0.733799	0.00281345	0	4.05009	2	0	29.0135	1	0.0421174
CYLC2	1	0	0	6.75015	1	0	37.6953	1	0
CYP11A1	0.791379	0.000746691	0	1192.56	4	0.0961607	506.553	14	0.0218015
CYP1A1	0.733799	0.00281345	0	21.2106	2	0.0179948	3.32872	14	0.0421174
CYP1A2	1	0	0	196.495	1	0	36.2533	4	0
CYP20A1	0.749451	0.00299242	0	35.1617	13	0.836039	6.41208	14	0.0436896
CYP24A1	0.733799	0.00281345	0	2.37149	1	0	7.60197	8	0.0421174
CYP3A4	0.733799	0.00281345	0	180.822	1	0.0267051	190.457	14	0.0421174
CYP3A43	0.733799	0.00281345	0	22.8113	1	0.00973049	1.33757	14	0.0421174
CYP3A7	1	0	0	81.4542	1	0.021306	6.43793	14	0
CYP4A11	1	0	0	133.16	2	0.00992151	136.679	14	0
CYP4A22	1	0	0	70.6227	2	0	30.0438	13	0
CYP8B1	0.848026	0.000127144	0	90.8059	3	0.0161667	156.559	14	0.00554538
DAB1	0.733799	0.00281345	0	1.29556	1	0.0308588	2.49415	14	0.0421174
DAB2	0.748075	0.00209109	0	52.8268	12	1.60179	61.5768	14	0.0421174
DAO	0.869547	5.34e-05	0	34.4733	4	0	8.09401	8	0.0027678
DAPK1	0.792844	0.00071823	0	3.94815	4	0.505266	26.7988	14	0.0213704
DAW1	0.733799	0.00281345	0	18.9004	2	0	21.4509	8	0.0421174
DAZL	0.733799	0.00281345	0	28.3506	2	0	34.1126	5	0.0421174
DBC1	1	0	0	4.28539	2	0.0156738	24.9607	14	0
DBN1	0.81978	0.000541569	1.27332	66.2934	14	1.07466	28.3817	14	0.0173648
DCAF12L1	1	0	0	8.10018	1	0	5.69228	5	0
DCAF4L2	0.733799	0.00281345	0	8.10018	2	0	14.0484	2	0.0421174
DCDC2	0.754352	0.00182427	0	7.14551	2	0	11.5562	13	0.0401569
DCTN4	0.797802	0.00102833	2.74605	35.7027	14	5.52629	16.7653	14	0.0273128
DDHD2	0.815936	0.000372859	0	16.5369	9	2.09835	22.5406	14	0.0129936
DDOST	0.824176	0.000466305	12.8618	116.502	14	17.7439	83.5812	14	0.0153368
DECR2	0.723873	0.00342232	0	47.9968	12	4.86688	105.362	14	0.0481594
DEF6	0.76199	0.00153682	0	14.291	9	0.859064	28.3074	14	0.0365076
DEFB119	0.733799	0.00281345	0	29.7007	2	0	169.953	2	0.0421174
DEFB123	0.733799	0.00281345	0	51.3012	2	0	90.4866	1	0.0421174
DERL2	0.810989	0.000712893	0	11.9396	13	3.39293	17.8768	14	0.0213018
DES	0.903297	0	55.5199	2827.04	14	2.96896	6014.1	14	0
DHCR7	0.762637	0.00230609	1.15035	73.8453	14	3.46232	38.0819	14	0.0421174
DHH	0.733799	0.00281345	0	2.70006	2	0.0388539	20.2246	14	0.0421174
DHRS2	0.813117	0.00040582	0	100.513	8	0	263.362	13	0.0137999
DIO1	1	0	0	2.54664	2	0.025508	25.0262	14	0
DLGAP3	0.782794	0.000932228	0	22.8822	3	0.050103	21.6783	14	0.0254712
DMC1	0.733799	0.00281345	0	2.70006	2	0.0133913	8.19715	14	0.0421174
DMGDH	0.814925	0.000384418	0	190.702	5	0.150397	22.4197	14	0.0133303
DMRTB1	1	0	0	8.10018	1	0	59.9192	3	0
DNAJA1	0.740659	0.00352663	2.74605	60.3923	14	22.8257	102.397	14	0.0490862
DNM1L	0.767033	0.00210528	10.6874	197.195	14	3.97324	36.8436	14	0.0421174
DNM3	0.801708	0.00056398	4.0573	302.108	14	0.0516645	14.1921	14	0.017799
DOT1L	-0.776094	0.00110118	0	3.23179	5	1.56994	55.7407	14	0.0290696
DPEP1	0.733527	0.0028289	0	202.27	8	0.00773611	110.069	14	0.042265
DPYSL5	0.726698	0.0032394	0	248.304	10	0	50.2831	12	0.0460773
DRD4	0.731645	0.00293769	0	2.60743	3	0.165632	2.47772	14	0.0436582
DSC2	0.865387	6.39e-05	1.38796	69.3837	14	0.331156	99.529	14	0.00326197
DSG3	0.733799	0.00281345	0	230.627	2	0.0114282	210.376	14	0.0421174
DSP	0.858728	8.41e-05	13.4762	1239.75	14	0.555578	287.312	14	0.00414223
DTD1	0.771429	0.00191738	1.22559	29.6125	14	2.00006	9.74944	14	0.041111
DUOXA2	1	0	0	2.74605	1	0	3.24393	12	0
DYNC1LI2	0.745055	0.0032514	7.89242	63.119	14	12.8245	146.577	14	0.0460773
ECI2	0.81978	0.000541569	8.07186	55.5042	14	9.7324	72.1139	14	0.0173648
EHD2	0.749451	0.00299242	24.9774	466.628	14	4.18065	88.989	14	0.0436896
EIF4ENIF1	0.859176	8.26e-05	0	7.53158	6	3.43907	30.8568	14	0.00409695
ELMOD1	1	0	0	10.6417	3	0.00750969	26.9916	14	0
ELOVL5	0.739296	0.00251516	0	11.2433	7	3.55473	65.7379	14	0.0421174
ENOSF1	0.783672	0.000911707	0	19.0222	11	1.79046	25.1405	14	0.0253899
ENPP1	0.726825	0.00323135	0	41.1729	12	0.162552	11.1085	14	0.0460773
ENTHD1	0.733799	0.00281345	0	5.40012	2	0	6.83556	6	0.0421174
ENTPD3	0.790477	0.000764677	0	4.78041	5	0.0180012	11.119	14	0.0222804
EPB41L3	0.740659	0.00352663	4.49573	689.538	14	0.531639	37.5451	14	0.0490862
EPCAM	0.734831	0.00275542	0	39.7698	10	0.0968642	326.222	14	0.0421174
EPHA7	0.752184	0.00191321	0	9.78694	7	0.0222329	6.39774	14	0.041111
EPHB2	0.733754	0.00281602	0	22.4619	11	0.101818	9.71196	14	0.0421174
EPHX1	0.740659	0.00352663	21.7803	886.095	14	18.7885	545.245	14	0.0490862
EPHX4	1	0	0	3.83931	1	0	9.31521	13	0
EPS8L2	0.806593	0.000809798	0	27.3264	13	0.879712	127.144	14	0.0233049
EQTN	1	0	0	5.40012	1	0	21.5432	11	0
ESX1	0.733799	0.00281345	0	1.56285	2	0	11.48	1	0.0421174
EVA1A	0.911165	5.85e-06	0	3.30105	4	0.0150152	21.0568	14	0.000350859
EXD2	0.808939	0.000458931	0	14.8503	10	2.39349	11.8423	14	0.0153093
FAAH	0.742268	0.00236463	0	33.7508	10	1.65338	49.7022	14	0.0421174
FABP5	0.748935	0.00205282	8.81526	150.144	14	0.235016	152.521	14	0.0421174
FAM105A	0.754243	0.00182869	0	6.08482	6	0.19442	10.8473	14	0.0401911
FAM114A1	0.805747	0.000503157	0	55.8355	11	1.47413	23.4932	14	0.0163573
FAM129A	0.786715	0.00084339	2.12814	129.044	14	0.436759	104.525	14	0.0240743
FAM131B	1	0	0	11.0055	2	0.0346012	28.8155	14	0
FAM154A	1	0	0	6.75015	1	0	35.9584	8	0
FAM159B	1	0	0	1.4291	1	0	1.20286	6	0
FAM166A	0.733799	0.00281345	0	1.35003	2	0.0172585	41.6352	14	0.0421174
FAM170A	1	0	0	4.05009	1	0	15.3989	10	0
FAM171A2	0.848026	0.000127144	0	8.84628	2	0.0740845	11.6468	14	0.00554538
FAM188A	0.734302	0.00278507	0	7.53158	8	2.67789	9.20329	14	0.0421174
FAM209A	0.733799	0.00281345	0	20.2505	2	0.0592143	59.6641	14	0.0421174
FAM209B	0.733799	0.00281345	0	22.9505	2	0.119695	100.431	14	0.0421174
FAM227A	1	0	0	1.35003	1	0.0250643	5.02141	14	0
FAM25A	1	0	0	4.32754	1	0	84.8152	6	0
FAM3D	0.830423	0.000235727	0	41.0716	3	0.0129794	152.519	14	0.00893648
FAM71A	0.733799	0.00281345	0	16.2004	2	0	83.7286	12	0.0421174
FAM71B	0.733799	0.00281345	0	20.2505	2	0	36.5569	1	0.0421174
FAM81A	0.755238	0.00178889	0	12.1183	6	0.0163508	18.4274	14	0.040069
FAM9B	1	0	0	1.35003	1	0	1.85553	7	0
FAM9C	1	0	0	4.05009	1	0	1.31891	10	0
FBP1	0.871973	4.8e-05	0	426.474	13	0.44709	223.611	14	0.00253324
FBXL18	0.789105	0.000792657	0	10.1468	6	0.311606	3.07107	14	0.0230478
FBXO2	0.739522	0.00250348	0	93.204	11	1.59316	95.4739	14	0.0421174
FBXO21	0.915612	4.34e-06	0	17.4299	10	5.27419	31.5237	14	0.000263749
FBXO40	0.733799	0.00281345	0	4.01199	2	0.00717087	33.6938	14	0.0421174
FGF1	0.852536	0.000107218	0	19.8746	7	0.0860622	123.76	14	0.00503602
FGGY	0.77757	0.00106203	0	14.7579	10	0.645605	8.49428	14	0.0281419
FKBP11	0.858728	8.41e-05	0	86.5626	11	1.2593	45.4676	14	0.00414223
FKBP6	0.733799	0.00281345	0	13.5003	2	0.0229433	37.4033	14	0.0421174
FLNA	0.78022	0.00157791	215.365	6118.54	14	10.4676	882.49	14	0.0365076
FLNC	0.880803	3.19e-05	64.7373	2570.66	14	0.249061	190.671	14	0.00174196
FMO3	0.725373	0.00332419	0	260.989	5	0.0650208	63.5544	14	0.0470141
FMO5	0.851006	0.000113672	0	195.592	7	0.342057	21.319	14	0.00530367
FMR1NB	0.733799	0.00281345	0	28.3506	2	0	53.3116	7	0.0421174
FNBP1	0.765677	0.00141163	0	31.256	12	2.23876	41.7717	14	0.0346881
FNDC8	0.733799	0.00281345	0	5.40012	2	0	78.4506	9	0.0421174
FOLH1	0.768595	0.00131842	0	28.0323	7	0.0516309	35.7671	14	0.0330641
FOLR1	0.800596	0.000581723	0	8.55769	4	0.0289883	43.091	14	0.0182768
FOXO6	0.763386	0.00148842	0	3.94815	2	0.104039	4.80446	14	0.0356712
FOXR1	1	0	0	1.56285	1	0	4.55036	3	0
FRRS1L	0.993103	1.53e-12	0	15.5714	4	0	2.83433	11	1.03e-10
FSCN1	0.767033	0.00210528	8.16215	227.046	14	2.38541	45.6529	14	0.0421174
FSCN3	0.733799	0.00281345	0	4.05009	2	0.014942	90.3733	14	0.0421174
FSD1	0.89253	1.76e-05	0	21.6005	4	0.0263653	32.4772	14	0.000975886
FSIP1	0.733799	0.00281345	0	6.75015	2	0.0493503	5.28576	14	0.0421174
FUCA1	0.771429	0.00191738	1.82962	36.2231	14	4.58851	47.5991	14	0.041111
FUT9	0.733799	0.00281345	0	1.29556	1	0	5.93295	13	0.0421174
FXYD2	0.848026	0.000127144	0	10.7189	2	0.0326415	109.466	14	0.00554538
FXYD3	0.729111	0.00308936	0	7.88279	6	0.123651	297.222	14	0.0447289
FXYD6	0.842563	0.000155211	0	31.5437	7	5.73935	210.622	14	0.00652629
FXYD7	0.848026	0.000127144	0	1.89597	2	0.0438052	118.089	14	0.00554538
G6PC	0.733799	0.00281345	0	12.3772	1	0	91.7523	5	0.0421174
G6PC3	0.757177	0.00171337	0	5.57069	8	5.73359	48.6598	14	0.0390626
GABRA1	1	0	0	25.368	1	0	47.0341	7	0
GABRA3	1	0	0	8.93946	1	0	11.5004	7	0
GABRA4	0.733799	0.00281345	0	4.81042	2	0.00228694	5.59856	14	0.0421174
GABRA5	1	0	0	9.40133	1	0	18.4815	11	0
GABRB1	0.733799	0.00281345	0	19.1801	2	0	1.09486	7	0.0421174
GABRB2	1	0	0	25.009	1	0	27.2767	13	0
GABRG1	0.733799	0.00281345	0	3.02141	1	0	9.07368	11	0.0421174
GABRG2	1	0	0	18.3433	1	0	51.6223	8	0
GAGE1	0.733799	0.00281345	0	36.4508	2	0	5.55604	1	0.0421174
GAGE12H	1	0	0	5.40012	1	0	8.69116	1	0
GAGE12I	0.733799	0.00281345	0	43.201	2	0	15.7665	1	0.0421174
GAGE12J	1	0	0	14.8503	1	0	14.2592	1	0
GAGE2A	0.733799	0.00281345	0	37.8009	2	0	43.8655	1	0.0421174
GAGE2C	0.733799	0.00281345	0	40.5009	2	0	5.49911	1	0.0421174
GAGE2D	0.733799	0.00281345	0	35.1008	2	0	62.7498	1	0.0421174
GAGE2E	0.733799	0.00281345	0	33.7508	2	0	2.43678	1	0.0421174
GALNT2	0.952696	1.46e-07	0	46.103	12	4.41433	31.8138	14	9.28e-06
GALNT9	0.733799	0.00281345	0	1.29556	1	0.0185766	22.4633	14	0.0421174
GAMT	0.740659	0.00352663	1.54057	36.1665	14	2.1226	125.406	14	0.0490862
GAS2	0.877208	3.78e-05	0	7.14551	3	0.17357	4.39261	14	0.00202579
GATA4	0.744886	0.00223801	0	15.7926	3	0	55.0034	12	0.0421174
GATM	0.841758	0.000225486	0	864.525	13	1.45428	347.184	14	0.00862866
GBA3	0.848026	0.000127144	0	8.66833	2	0	18.7974	10	0.00554538
GCG	1	0	0	174.109	2	0	152.975	5	0
GDAP1	0.912996	5.18e-06	0	70.9414	12	0.593524	37.3465	14	0.00031359
GDF7	1	0	0	2.54664	1	0.0249799	1.69442	14	0
GFPT1	0.767033	0.00210528	3.26271	141.661	14	2.75915	18.9821	14	0.0421174
GGCX	0.730691	0.00299405	0	45.3275	11	3.12512	19.799	14	0.0436896
GGN	1	0	0	6.75015	1	0.0433276	103.3	14	0
GGT1	0.853659	0.000102673	0	152.223	11	0.527419	44.0172	14	0.00485504
GIPC2	0.768231	0.00132975	0	34.6693	9	0.174085	13.4155	14	0.0332889
GLB1	0.728273	0.0031408	0	123.639	12	3.13798	22.2632	14	0.0453333
GLTPD2	0.733799	0.00281345	0	6.3666	1	0.100434	32.5616	14	0.0421174
GLYAT	0.988166	3.87e-11	0	172.127	2	0	54.3593	8	2.5e-09
GLYATL1	0.837991	0.000182382	0	54.3761	2	0	69.8274	13	0.00731747
GNA12	0.824176	0.000466305	10.1829	62.0004	14	4.11032	23.8731	14	0.0153368
GNG13	1	0	0	3.83931	1	0	6.87112	4	0
GNG3	0.763386	0.00148842	0	57.189	2	0.142102	239.535	14	0.0356712
GNG4	0.959076	6.21e-08	0	10.5284	7	0.00261522	12.8498	14	3.96e-06
GNMT	0.766846	0.00137367	0	171.745	6	0.307546	202.613	14	0.03419
GNPDA1	0.810989	0.000712893	12.0598	83.147	14	3.51071	21.2976	14	0.0213018
GNPDA2	0.815385	0.000623627	8.05283	62.249	14	0.541188	5.51833	14	0.0194195
GNPNAT1	0.828571	0.000397439	0	34.3588	13	2.33554	15.227	14	0.0135477
GOLGA7	0.748352	0.00207873	0	8.35603	11	7.74167	47.1727	14	0.0421174
GOT1	0.784615	0.00142517	10.679	358.926	14	8.62749	192.336	14	0.0346881
GOT1L1	1	0	0	1.56285	1	0	11.1179	3	0
GPI	0.784615	0.00142517	112.245	352.54	14	20.4654	142.132	14	0.0346881
GPM6A	0.99403	6.45e-13	0	184.842	5	0.0931534	190.462	14	4.4e-11
GPM6B	0.787192	0.00083307	0	60.3113	6	0.209319	213.937	14	0.0238768
GPR123	0.733799	0.00281345	0	2.49637	1	0.00408963	10.4182	14	0.0421174
GPR158	0.733799	0.00281345	0	24.4548	1	0	11.4768	13	0.0421174
GPR37L1	1	0	0	18.8423	2	0.0266628	24.6547	14	0
GPRC5C	0.72999	0.00303607	0	8.75599	5	1.4073	34.789	14	0.044048
GPRIN1	1	0	0	40.1642	1	0	2.23659	2	0
GPX2	0.741165	0.00241966	0	30.8114	13	0.0583255	165.669	14	0.0421174
GRB14	0.826431	0.000268577	0	17.5504	6	0.231641	20.048	14	0.0100316
GRM1	1	0	0	2.62114	1	0.00135026	4.22524	14	0
GRM4	0.733799	0.00281345	0	4.48709	1	0	1.35334	12	0.0421174
GRPEL1	0.789011	0.00128301	7.24418	53.8096	14	5.27324	37.7262	14	0.0324659
GSE1	0.752999	0.00187937	0	4.1565	9	1.31181	12.2297	14	0.0410138
GSTA1	0.832077	0.000223109	0	491.994	12	0	732.257	12	0.00862866
GSTA2	0.817976	0.000350394	0	499.616	12	0	80.8115	11	0.0122717
GSTM3	0.810989	0.000712893	21.1679	374.233	14	1.30444	138.379	14	0.0213018
GTF2A1L	1	0	0	1.35003	1	0	1.25411	6	0
GTSF1	0.733799	0.00281345	0	14.8503	2	0.0175029	66.4389	14	0.0421174
GTSF1L	0.733799	0.00281345	0	13.5003	2	0	205.288	2	0.0421174
GUSB	0.79208	0.000732972	0	106.495	12	6.55193	30.3162	14	0.0215804
GZMB	1	0	0	1.61437	1	0.0741931	4.35458	14	0
HAGH	0.832967	0.000334588	7.26874	72.2489	14	7.18756	39.9759	14	0.0118064
HAO2	0.754352	0.00182427	0	48.5512	4	0	71.243	12	0.0401569
HAPLN2	0.763386	0.00148842	0	190.1	2	0.0395177	232.274	14	0.0356712
HAPLN4	0.782794	0.000932228	0	22.6065	2	0.0331649	33.8769	14	0.0254712
HEMGN	1	0	0	8.10018	1	0	44.4169	12	0
HEPACAM	0.754352	0.00182427	0	77.0288	4	0	23.209	13	0.0401569
HERC4	0.78022	0.00157791	2.37149	25.5584	14	2.23337	5.78418	14	0.0365076
HGD	0.944572	3.71e-07	0	209.241	6	0.0434545	134.153	14	2.33e-05
HHATL	0.900192	1.15e-05	0	51.8415	3	0.0278801	179.568	14	0.000655094
HIBADH	0.753846	0.00274901	12.6373	140.031	14	7.06948	74.8392	14	0.0421174
HLA-A	0.767033	0.00210528	4.13322	56.9438	14	41.8174	416.466	14	0.0421174
HLA-DQB2	0.733799	0.00281345	0	5.90469	1	0.0402948	2.57812	14	0.0421174
HMGB4	0.733799	0.00281345	0	20.2505	2	0	219.84	8	0.0421174
HMGCS2	0.836862	0.000189652	0	956.138	11	0.0199955	374.519	14	0.00750274
HOGA1	0.758944	0.00164681	0	56.2232	6	0.0607951	27.41	14	0.0378523
HORMAD2	1	0	0	9.45021	1	0	17.3712	6	0
HPGD	0.857425	8.86e-05	0	33.903	7	0.07265	31.4648	14	0.00434868
HSD11B1	0.735298	0.00272948	0	229.72	10	0.588262	147.588	14	0.0421174
HSD17B6	0.747557	0.00211445	0	163.446	7	0.0470821	203.044	14	0.0421174
HSPA12A	0.797802	0.00102833	1.27332	257.773	14	0.474942	39.7485	14	0.0273128
HSPB8	0.737074	0.00263256	0	32.1918	12	0.818261	167.023	14	0.0421174
HTR1B	1	0	0	1.29556	1	0.0056524	1.27797	14	0
HTR2A	1	0	0	5.18225	1	0.0079636	10.6263	14	0
IAH1	0.745055	0.0032514	3.48467	31.1538	14	4.3477	25.3092	14	0.0460773
IAPP	1	0	0	5.71641	1	0	9.44286	3	0
IBA57	0.743937	0.0022833	0	17.9094	13	0.455187	4.40809	14	0.0421174
ICA1	0.817976	0.000350394	0	14.291	5	0.545371	21.7072	14	0.0122717
IDH2	0.876923	0	43.1249	660.985	14	3.66217	174.264	14	0
IDO1	1	0	0	1.61437	1	0	5.44929	12	0
IL36A	1	0	0	2.74605	1	0	111.795	1	0
IL37	1	0	0	1.35003	1	0	1.20878	4	0
ILK	0.824176	0.000466305	9.46763	202.477	14	13.1519	76.297	14	0.0153368
IMPA2	0.749451	0.00299242	1.22559	22.3144	14	0.696275	71.0024	14	0.0436896
INHBC	0.733799	0.00281345	0	1.27332	1	0	29.2798	13	0.0421174
INS	1	0	0	21.2153	1	0	1321.77	8	0
INSL6	1	0	0	2.70006	1	0	10.8514	3	0
IQGAP2	0.784493	0.00089286	2.77592	470.986	14	0.140795	18.2593	14	0.0250286
IQUB	0.733799	0.00281345	0	2.13145	2	0.0154804	17.4284	14	0.0421174
ISM2	0.733799	0.00281345	0	1.35003	2	0	1.68201	10	0.0421174
ITGA3	0.850549	0.000136252	0	47.9168	13	0.913592	55.5266	14	0.00583389
ITGB1BP2	0.911165	5.85e-06	0	6.0479	5	0.140521	26.4091	14	0.000350859
ITGB4	0.739274	0.00251628	0	67.2298	12	0.615369	37.8217	14	0.0421174
ITPK1	0.743452	0.00230668	0	9.935	8	6.24459	49.3265	14	0.0421174
IVD	0.749451	0.00299242	5.36855	130.709	14	5.10668	41.4256	14	0.0436896
IVL	1	0	0	141.328	2	0	179.733	13	0
IYD	0.782794	0.000932228	0	5.76196	2	0.00368275	1.91289	14	0.0254712
IZUMO2	1	0	0	2.70006	1	0	28.6423	4	0
JAKMIP2	0.869547	5.34e-05	0	3.58356	3	0.0387567	7.55816	14	0.0027678
JAM3	0.833154	0.000215195	0	26.2448	11	0.366949	16.6533	14	0.00841837
JPH1	0.74881	0.00205838	0	5.44418	8	0.0826223	6.03981	14	0.0421174
JPH2	0.76934	0.00129542	0	37.5829	6	0.0696113	32.9555	14	0.0326038
KCNA1	0.733799	0.00281345	0	37.8701	2	0	7.05679	11	0.0421174
KCNA4	0.837991	0.000182382	0	12.8602	3	0	2.81064	9	0.00731747
KCNC2	1	0	0	3.48485	1	0	25.7757	7	0
KCNJ10	0.848026	0.000127144	0	3.50653	2	0.0383527	57.5683	14	0.00554538
KCNJ3	0.733799	0.00281345	0	3.88668	1	0.00403917	15.9282	14	0.0421174
KCNJ9	1	0	0	2.449	2	0.00815544	47.8436	14	0
KCNK4	0.733799	0.00281345	0	1.48035	2	0	4.29492	11	0.0421174
KCNMA1	0.938095	7.1e-07	0	23.5956	8	0.112004	12.1906	14	4.41e-05
KCNV1	1	0	0	2.77592	1	0	8.51744	9	0
KCP	0.733799	0.00281345	0	2.37149	1	0.0166072	7.07529	14	0.0421174
KCTD13	0.800762	0.000579051	0	5.40012	6	1.50819	31.9235	14	0.0182336
KCTD14	0.837991	0.000182382	0	19.3677	3	0	3.39253	13	0.00731747
KDM4D	1	0	0	2.70006	1	0.0867128	27.9416	14	0
KDM5A	0.740659	0.00352663	1.49858	25.2111	14	1.70977	12.3105	14	0.0490862
KIAA0513	0.851951	0.000109649	0	45.0781	7	0.851269	47.8158	14	0.00513305
KIAA1045	0.755238	0.00178889	0	64.7091	6	0.0421246	37.7143	14	0.040069
KIAA1598	0.789011	0.00128301	0	63.646	13	1.382	102.663	14	0.0324659
KIF1A	0.756435	0.00174197	0	86.248	12	0.0290507	155.2	14	0.0392056
KIF5C	0.800317	0.000586236	5.47922	151.707	14	0.096751	143.843	14	0.0183774
KLHDC4	0.740235	0.0024668	0	9.45021	5	2.02571	15.0263	14	0.0421174
KLHL22	0.724489	0.00338174	0	10.8265	10	2.24482	9.28618	14	0.047636
KLHL31	0.733799	0.00281345	0	7.82482	2	0.0715981	31.0167	14	0.0421174
KLHL42	0.830379	0.000236075	0	13.5003	8	2.04491	20.3295	14	0.00893648
KLK1	0.854224	0.000100444	0	26.1185	3	0.00975844	816.874	14	0.00476565
KLK13	0.733799	0.00281345	0	8.79146	1	0.00622854	270.29	14	0.0421174
KLK2	0.733799	0.00281345	0	24.7462	1	0	1023.13	10	0.0421174
KLK8	0.733799	0.00281345	0	8.23814	2	0	37.4639	6	0.0421174
KMO	0.837991	0.000182382	0	33.4857	2	0.0202385	6.77735	14	0.00731747
KREMEN2	0.733799	0.00281345	0	1.56285	2	0	1.48689	12	0.0421174
KRT17	0.748797	0.00205892	38.9522	555.274	14	0.024907	71.2586	14	0.0421174
KRT18	0.885714	0	16.5405	890.88	14	0.412618	239.882	14	0
KRT19	0.783672	0.000911707	22.4208	1324.26	14	0.487007	540.769	14	0.0253899
KSR2	0.733799	0.00281345	0	3.88668	1	0.00215774	2.96669	14	0.0421174
LACTB	0.824176	0.000466305	2.11165	52.0088	14	2.6458	13.7672	14	0.0153368
LAD1	0.770502	0.00126019	0	55.5886	7	0.0318216	169.082	14	0.0322369
LAMA4	0.832967	0.000334588	2.18343	354.53	14	0.682042	26.5618	14	0.0118064
LAMA5	0.810989	0.000712893	39.1975	953.747	14	3.89097	46.1602	14	0.0213018
LAMP5	0.89253	1.76e-05	0	5.08839	3	0.0465786	26.7159	14	0.000975886
LANCL1	0.841758	0.000225486	9.93612	99.5781	14	4.16912	74.6989	14	0.00862866
LANCL2	0.784615	0.00142517	0	60.1253	13	1.87621	14.4306	14	0.0346881
LCMT1	0.78022	0.00157791	0	15.8485	13	2.85978	23.135	14	0.0365076
LCN2	0.864692	6.58e-05	0	47.6591	13	0.0753238	168.74	14	0.0033348
LDHB	0.810989	0.000712893	104.321	827.035	14	7.75731	521.368	14	0.0213018
LELP1	1	0	0	1.35003	1	0	801.469	6	0
LEMD2	0.762637	0.00230609	5.11613	65.6461	14	8.22368	26.9541	14	0.0421174
LEPRE1	0.80245	0.000552389	0	29.4147	9	3.18291	21.8701	14	0.0175913
LGALS2	0.830423	0.000235727	0	48.7391	5	0.0362708	51.1601	14	0.00893648
LGALS3	0.784615	0.00142517	8.30102	125.002	14	3.55694	439.906	14	0.0346881
LGALS4	0.724831	0.00335937	0	142.065	7	0.199746	1168.78	14	0.047416
LHX4	0.733799	0.00281345	0	1.56285	2	0.150683	3.58508	14	0.0421174
LIN28B	1	0	0	5.40012	1	0	2.18161	4	0
LINGO2	1	0	0	3.94671	1	0	1.7372	13	0
LIPC	0.733799	0.00281345	0	6.3666	1	0.0213999	19.7408	14	0.0421174
LIPT1	0.733799	0.00281345	0	1.35003	2	0.104404	1.24411	14	0.0421174
LMOD1	0.828571	0.000397439	0	194.207	13	1.21187	343.607	14	0.0135477
LMOD2	1	0	0	24.9107	1	0.018288	143.639	14	0
LOXL4	0.871316	4.94e-05	0	14.8503	7	0.180886	6.46625	14	0.00259866
LPHN3	0.900192	1.15e-05	0	11.1021	3	0.0341117	8.21411	14	0.000655094
LPP	0.749451	0.00299242	3.17619	352.233	14	1.16351	42.2926	14	0.0436896
LRRC14B	1	0	0	4.49573	1	0	9.65602	8	0
LRRC36	0.733799	0.00281345	0	6.75015	1	0.013653	28.9046	14	0.0421174
LRRC46	0.733799	0.00281345	0	8.10018	1	0.110457	42.0359	14	0.0421174
LRRC4C	0.733799	0.00281345	0	1.48035	1	0.0401271	7.35351	14	0.0421174
LRRC59	0.802198	0.000914789	2.27022	87.2533	14	3.91411	26.771	14	0.0253899
LRRTM1	0.733799	0.00281345	0	2.59112	2	0.00766134	4.3587	14	0.0421174
LRRTM3	0.733799	0.00281345	0	3.3313	1	0	5.29731	12	0.0421174
LUZP4	1	0	0	2.70006	1	0	4.8678	1	0
LY6H	0.854224	0.000100444	0	14.8615	3	0.0310375	81.69	14	0.00476565
LYZL1	1	0	0	5.40012	1	0	38.9421	2	0
LYZL2	1	0	0	5.40012	1	0	64.7392	2	0
LYZL6	1	0	0	2.70006	1	0	46.7418	1	0
MAB21L2	0.733799	0.00281345	0	3.73804	1	0.019314	49.9009	14	0.0421174
MAG	0.974468	3.79e-09	0	136.947	3	0.0248076	255.859	14	2.44e-07
MAGEA10	0.733799	0.00281345	0	20.2505	2	0	1.82751	2	0.0421174
MAGEB10	0.733799	0.00281345	0	9.45021	2	0	1.08683	2	0.0421174
MAGEB6	0.733799	0.00281345	0	8.10018	2	0	3.73184	1	0.0421174
MAGEE2	1	0	0	1.20081	1	0	2.65394	13	0
MAL2	0.805822	0.00050209	0	23.6801	11	0.0340452	55.7447	14	0.0163573
MAP10	0.733799	0.00281345	0	2.70006	2	0.22592	1.86746	14	0.0421174
MAP1A	0.806492	0.000492544	0	783.838	12	0.0737455	116.986	14	0.0160867
MARCKSL1	0.762637	0.00230609	0	25.3646	13	7.149	390.496	14	0.0421174
MAST1	0.89253	1.76e-05	0	12.8286	4	0.0356832	31.5242	14	0.000975886
MATN2	0.784615	0.00142517	1.27332	85.1932	14	2.19411	54.4599	14	0.0346881
MC2R	1	0	0	4.17802	1	0	25.928	3	0
MCHR2	1	0	0	1.29556	1	0	3.83052	2	0
MCTP1	0.763386	0.00148842	0	5.08593	4	0.114909	4.76017	14	0.0356712
MCU	0.758242	0.00252045	0	17.2656	13	1.95544	14.3191	14	0.0421174
MED26	1	0	0	1.35003	1	0.019953	1.78034	14	0
MFAP2	0.903584	9.4e-06	2.08076	50.9735	14	0.018036	9.69939	14	0.000549792
MFAP4	0.745055	0.0032514	0	189.326	13	0.985294	181.05	14	0.0460773
MGLL	0.876923	0	0	39.277	13	0.953965	30.0693	14	0
MIOX	1	0	0	25.587	1	0	104.313	9	0
MIS12	0.722876	0.00348877	0	2.80647	6	4.32998	13.8364	14	0.0489963
MLC1	1	0	0	37.5899	2	0.0152472	48.8386	14	0
MLYCD	0.837363	0.000277387	0	54.9656	13	2.8064	49.8012	14	0.0101714
MMP23B	0.734501	0.00277387	0	6.58025	6	0.0764294	6.20355	14	0.0421174
MMP7	0.786457	0.000849023	0	14.7236	8	0	73.7165	13	0.024137
MOBP	0.837991	0.000182382	0	30.8108	2	0.00484263	591.242	14	0.00731747
MOG	0.848026	0.000127144	0	446.521	3	0	237.884	9	0.00554538
MOGAT2	0.733799	0.00281345	0	2.19747	1	0	25.0131	11	0.0421174
MOV10L1	0.733799	0.00281345	0	1.35003	1	0.031562	17.6846	14	0.0421174
MPP6	0.728519	0.00312561	0	34.3526	11	0.292558	11.2201	14	0.0451606
MPZL2	0.761563	0.00155186	0	8.05283	5	0.776895	99.6842	14	0.0365076
MRGPRF	0.810573	0.000437532	0	23.5818	12	0.576061	35.7239	14	0.0146896
MRPL24	0.761597	0.00155068	0	12.1152	11	15.3655	36.2198	14	0.0365076
MSMB	0.733799	0.00281345	0	11.3428	1	0	367.973	11	0.0421174
MSRB3	0.732952	0.0028618	0	16.4907	7	0.118017	7.92041	14	0.0425753
MST4	0.730522	0.00300418	2.19638	18.4107	14	0.448334	7.31894	14	0.0437174
MTBP	0.848026	0.000127144	0	1.35003	2	0.246981	3.88678	14	0.00554538
MTCH2	0.775824	0.00174179	19.7862	136.542	14	7.75383	55.6016	14	0.0392056
MUC1	0.893438	1.67e-05	0	42.0093	7	0.642063	236.862	14	0.000944273
MUC21	1	0	0	21.4742	1	0	679.901	12	0
MUM1L1	0.767445	0.00135453	0	22.3728	3	0.0141305	87.3741	14	0.0337888
MXRA7	0.749451	0.00299242	2.74605	135.452	14	1.31996	28.5988	14	0.0436896
MYCBPAP	1	0	0	9.45021	2	0.0213551	50.8111	14	0
MYH11	0.872527	0	110.402	7113.62	14	2.42261	1941.01	14	0
MYL6	0.894505	0	18.8788	283.775	14	57.0274	382.933	14	0
MYL9	0.762637	0.00230609	10.8241	427.692	14	12.5942	1973.46	14	0.0421174
MYLK	0.762637	0.00230609	11.6576	832.713	14	1.22542	86.0206	14	0.0421174
MYOZ2	0.733799	0.00281345	0	216.027	2	0.0589769	310.753	14	0.0421174
NAALADL1	0.76934	0.00129542	0	4.05009	7	0.172141	4.44783	14	0.0326038
NAE1	0.749451	0.00299242	6.02478	46.1471	14	5.37713	21.58	14	0.0436896
NANOS2	1	0	0	1.35003	1	0	4.50201	2	0
NAP1L5	0.840453	0.000167308	0	9.34612	8	0.863895	71.9727	14	0.00697232
NAT8	1	0	0	138.336	2	0.0179773	174.062	14	0
NAT8L	0.830423	0.000235727	0	11.5667	3	0.026659	65.9684	14	0.00893648
NCAM1	0.806945	0.000486171	0	686.81	13	0.294165	37.75	14	0.0159156
NCAM2	0.728074	0.00315311	0	157.197	11	0.0300367	11.3407	14	0.0454644
NCDN	0.772278	0.00120784	0	185.903	12	3.77594	243.233	14	0.0311247
NCKIPSD	0.793407	0.0011509	0	55.5385	13	4.47682	29.3331	14	0.029932
NDP	0.78604	0.000858181	0	22.3728	5	0	16.8723	12	0.0242501
NDUFA8	0.793407	0.0011509	6.37863	55.8001	14	9.19297	85.7393	14	0.029932
NDUFAF1	0.791491	0.000744498	0	12.5341	8	4.41437	22.5038	14	0.0218015
NDUFB5	0.78022	0.00157791	3.05554	48.2823	14	6.4697	27.0641	14	0.0365076
NECAB1	1	0	0	15.6542	2	0	15.3596	11	0
NEK8	0.814577	0.000388462	0	23.7559	13	0.391609	5.01277	14	0.0134374
NIM1	0.733799	0.00281345	0	1.48035	1	0.0756042	5.87604	14	0.0421174
NKAIN2	0.733799	0.00281345	0	4.67538	1	0.0100108	32.7656	14	0.0421174
NKX2-5	1	0	0	1.49858	1	0	66.5788	5	0
NLGN3	0.825436	0.000277308	0	9.74404	5	0.139174	14.4157	14	0.0101714
NLRP4	0.733799	0.00281345	0	5.40012	2	0	4.66008	2	0.0421174
NOS2	0.762722	0.00151129	0	4.44106	3	0.0283528	2.85448	14	0.036035
NPHS2	1	0	0	5.40559	1	0	64.494	4	0
NPM3	0.87613	3.97e-05	0	4.48228	8	2.21736	19.3269	14	0.00212161
NPNT	0.815031	0.000383194	0	24.9653	9	0.460428	60.6796	14	0.0133207
NR5A1	0.991489	5.39e-12	0	3.94815	3	0	113.848	12	3.6e-10
NRAP	0.733799	0.00281345	0	66.9989	2	0.019673	181.926	14	0.0421174
NRM	0.863736	3.42e-05	0	19.1369	13	1.18206	16.2082	14	0.00185572
NRSN1	0.733799	0.00281345	0	1.20081	1	0	35.2476	12	0.0421174
NRXN1	0.763386	0.00148842	0	64.479	4	0.0141456	18.3023	14	0.0356712
NT5C1B	1	0	0	5.40012	1	0	4.07004	1	0
NT5DC2	0.791463	0.00074505	0	16.7121	5	2.25594	40.2229	14	0.0218015
NUDT10	0.83727	0.000186992	0	29.0224	13	0.0739079	21.0684	14	0.00741842
NUDT6	0.810596	0.000437226	0	13.2542	7	0.735823	4.09797	14	0.0146896
NUP188	0.730691	0.00299405	0	41.1573	11	3.37039	54.2451	14	0.0436896
NXPE4	0.733799	0.00281345	0	2.74098	2	0	74.6504	10	0.0421174
OARD1	0.766012	0.00140067	0	17.8696	11	2.98835	19.9494	14	0.0346881
OBSL1	0.870727	5.07e-05	0	19.7407	7	3.31067	128.389	14	0.0026475
OCRL	0.78022	0.00157791	0	41.8144	13	4.15202	26.5919	14	0.0365076
ODF3	0.733799	0.00281345	0	8.10018	2	0	9.56577	4	0.0421174
OIT3	1	0	0	6.3666	1	0	15.9581	13	0
OLFM3	1	0	0	4.43972	1	0	11.7211	5	0
OMG	0.848026	0.000127144	0	92.2272	2	0.0528834	34.6635	14	0.00554538
OPALIN	0.988166	3.87e-11	0	39.1067	2	0	29.6091	5	2.5e-09
OPCML	1	0	0	63.0139	2	0.0105679	25.1862	14	0
ORMDL3	0.745875	0.00219161	0	8.07186	12	9.37671	46.787	14	0.0421174
OSM	0.733799	0.00281345	0	3.22874	1	0.132112	3.3733	14	0.0421174
OTUD6A	0.733799	0.00281345	0	56.7013	2	0	5.01564	1	0.0421174
P2RX7	0.758944	0.00164681	0	47.9318	6	0.263775	9.77754	14	0.0378523
P2RY12	0.988166	3.87e-11	0	6.38306	2	0.0778833	13.8733	14	2.5e-09
P4HB	0.810989	0.000712893	52.4136	786.979	14	35.2213	752.954	14	0.0213018
PADI2	0.723321	0.00345901	0	252.317	6	0.0766835	93.792	14	0.048627
PAGE2	1	0	0	4.05009	1	0	15.5625	2	0
PAGE2B	1	0	0	4.05009	1	0	39.6344	10	0
PAGE4	0.733799	0.00281345	0	4.40675	1	0	13.0596	4	0.0421174
PASD1	1	0	0	4.05009	1	0	14.7925	1	0
PBLD	0.887278	2.31e-05	0	197.403	11	0.464599	32.1838	14	0.00127914
PC	0.78022	0.00157791	2.74605	784.867	14	1.94844	79.1974	14	0.0365076
PCDH7	0.74034	0.00246145	0	7.73865	5	0.0677067	8.33494	14	0.0421174
PCDHB2	0.82358	0.000294225	0	8.02783	4	0.0614421	6.48939	14	0.0105892
PCMTD1	0.743291	0.00231448	0	2.78534	4	1.20026	7.83589	14	0.0421174
PCSK1	0.837991	0.000182382	0	25.7238	3	0.0250685	13.2413	14	0.00731747
PCYOX1L	0.733379	0.00283738	0	22.9505	10	0.488538	12.0475	14	0.0423017
PDCD4	0.828571	0.000397439	4.34203	123.77	14	5.56008	167.241	14	0.0135477
PDCL2	0.733799	0.00281345	0	14.8503	2	0	66.4378	2	0.0421174
PDE3A	0.787534	0.000825731	0	16.8633	6	0.292874	21.0546	14	0.0237148
PDE5A	0.883606	2.78e-05	0	29.9098	8	0.371061	12.9281	14	0.00153165
PDIA5	0.770925	0.00124756	0	62.1347	12	0.449682	19.5549	14	0.0320306
PDK2	0.873488	4.48e-05	0	21.8068	12	6.54385	35.1202	14	0.00237565
PDLIM1	0.828571	0.000397439	1.20081	79.6826	14	1.9797	121.068	14	0.0135477
PDLIM3	0.832967	0.000334588	0	188.355	13	1.88788	88.063	14	0.0118064
PDLIM7	0.78022	0.00157791	0	351.307	13	3.42122	131.736	14	0.0365076
PDP1	0.767033	0.00210528	0	36.2095	13	0.680886	34.1626	14	0.0421174
PDXP	0.773988	0.00115906	0	67.8286	13	0.252202	7.02268	14	0.030033
PDZK1	0.900192	1.15e-05	0	175.145	4	0.0700432	117.64	14	0.000655094
PEBP1	0.740659	0.00352663	23.1205	377.552	14	127.245	1377.04	14	0.0490862
PEG10	0.748506	0.00207184	0	113.109	5	0.143745	148.184	14	0.0421174
PEMT	0.805629	0.000504854	0	8.96456	6	6.01503	51.4909	14	0.0163745
PERP	0.73748	0.00261083	0	18.7899	6	2.26906	492.739	14	0.0421174
PEX16	0.726026	0.00328219	0	6.88047	9	3.21083	13.6394	14	0.0464668
PFN4	0.733799	0.00281345	0	8.10018	2	0.16448	84.5772	14	0.0421174
PGM5	0.951444	1.7e-07	6.28717	405.561	14	0.662163	127.065	14	1.08e-05
PHF16	0.745358	0.00221578	0	4.1565	5	0.950787	8.69751	14	0.0421174
PHGDH	0.846154	0.000178547	2.347	128.36	14	0.82318	20.0813	14	0.00731747
PHYH	0.753378	0.00186381	0	21.4463	7	3.37288	70.5112	14	0.0407716
PHYHIPL	0.826431	0.000268577	0	102.135	9	0.0204175	31.4702	14	0.0100316
PIGR	0.904188	9.06e-06	0	115.848	10	0.0265578	1096.99	14	0.000532397
PIP4K2B	0.775824	0.00174179	0	52.5372	13	5.94979	62.4026	14	0.0392056
PIPOX	0.900192	1.15e-05	0	107.574	3	0.0478061	73.9855	14	0.000655094
PIRT	1	0	0	1.16884	1	0	1.47778	10	0
PITHD1	0.841758	0.000225486	1.82962	44.0023	14	12.5056	74.6815	14	0.00862866
PKD2L2	1	0	0	1.35003	1	0.0152177	2.75849	14	0
PKDREJ	0.733799	0.00281345	0	1.35003	2	0.0224381	3.1705	14	0.0421174
PKP1	0.730662	0.0029958	0	148.662	8	0.0824695	224.157	14	0.0436896
PKP3	0.739307	0.00251459	0	37.6261	9	0.0490013	142.116	14	0.0421174
PLEKHS1	0.733799	0.00281345	0	1.4291	1	0	6.80268	13	0.0421174
PLK5	0.733799	0.00281345	0	1.56285	1	0	5.06624	13	0.0421174
PLLP	0.842909	0.000153293	0	28.9005	9	1.03366	69.7309	14	0.00648448
PLN	0.794526	0.000686628	0	33.6894	6	0.307089	544.032	14	0.0209631
PLP2	0.745055	0.0032514	2.58955	20.3549	14	2.56343	157.723	14	0.0460773
PLS1	0.842909	0.000153293	9.85717	100.016	14	0.169883	30.2242	14	0.00648448
PLTP	0.789011	0.00128301	2.08127	16.5095	14	5.89162	98.6793	14	0.0324659
PNLDC1	0.733799	0.00281345	0	1.35003	1	0.0604381	12.1593	14	0.0421174
POF1B	0.795947	0.000660809	0	48.841	7	0.0215193	15.5225	14	0.0203447
POLR1D	0.778856	0.0010288	0	5.84814	6	5.97926	31.2561	14	0.0273128
PON3	0.75823	0.00167344	0	164.325	11	0.416206	82.9433	14	0.0384016
PPIL6	0.762722	0.00151129	0	1.49409	2	0.049278	8.86531	14	0.036035
PPY	1	0	0	11.4328	1	0	8.53959	3	0
PQLC3	0.739522	0.00250348	0	9.74871	11	2.62743	17.9803	14	0.0421174
PRAF2	0.740659	0.00352663	2.68428	12.1137	14	2.08492	20.4337	14	0.0490862
PREPL	0.775603	0.00111447	0	67.7522	10	2.48564	30.7479	14	0.0293421
PRKACA	0.854945	9.83e-05	23.2651	116.923	14	10.8892	69.1462	14	0.00476004
PRKCA	0.771429	0.00191738	1.37775	162.091	14	1.05662	16.308	14	0.041111
PRKD1	0.756951	0.00172205	0	16.0248	6	0.413118	10.055	14	0.039197
PRM3	1	0	0	1.35003	1	0	50.1959	1	0
PRODH	0.822717	0.000302357	0	32.0712	7	0.198065	21.5981	14	0.0108324
PRODH2	0.837991	0.000182382	0	109.995	2	0	50.2639	5	0.00731747
PRSS37	0.733799	0.00281345	0	8.10018	2	0	19.9487	13	0.0421174
PRSS54	1	0	0	4.05009	1	0	31.5884	3	0
PRSS55	0.733799	0.00281345	0	5.40012	2	0	13.1849	7	0.0421174
PRUNE2	0.802463	0.00055219	0	84.4475	8	0.139313	39.1855	14	0.0175913
PSMG4	0.735112	0.00273978	0	12.1503	5	0.756069	2.58577	14	0.0421174
PTGIS	0.751157	0.00195647	2.04123	94.2838	14	0.301484	71.2834	14	0.0418851
PTK7	0.824062	0.00028975	0	85.4278	9	0.280402	41.0262	14	0.0105148
PTPLAD1	0.745055	0.0032514	1.91683	122.385	14	2.97904	38.7017	14	0.0460773
PTX3	0.810516	0.000438262	0	13.0909	11	0.32333	20.9689	14	0.0146896
PVRL3	0.877709	3.69e-05	0	6.85656	8	0.293423	13.9639	14	0.00198653
QSOX1	0.753846	0.00274901	0	17.443	13	6.18102	50.4574	14	0.0421174
QSOX2	0.786158	0.000855581	0	5.71641	6	3.4952	12.7977	14	0.0242254
RAB23	0.825083	0.000280465	0	40.1384	13	0.505788	25.9989	14	0.0102574
RAB31	0.753846	0.00274901	1.27332	28.2409	14	1.09999	70.94	14	0.0421174
RAB32	0.836653	0.000191022	0	25.8299	11	2.36955	34.1474	14	0.00753571
RAD9B	1	0	0	1.35003	1	0.0579349	9.12113	14	0
RASA1	0.740659	0.00352663	1.49858	29.0222	14	3.09117	15.7116	14	0.0490862
RBM24	0.780466	0.000988397	0	3.06354	4	0.0657177	38.1407	14	0.0267457
RBM44	0.733799	0.00281345	0	44.551	2	0.0487742	10.0696	14	0.0421174
RBP1	0.916484	0	0	190.761	13	2.06536	194.624	14	0
RCN2	0.802198	0.000914789	1.85641	64.6219	14	5.20251	47.3659	14	0.0253899
REEP6	0.748352	0.00207873	0	87.1315	11	1.38256	382.027	14	0.0421174
RFC3	0.811441	0.000426493	0	12.4676	9	1.00301	7.02837	14	0.0144329
RGS17	1	0	0	1.29556	1	0.0540464	1.66347	14	0
RGS20	0.848026	0.000127144	0	3.88668	3	0.0122642	4.49945	14	0.00554538
RHOXF1	0.754352	0.00182427	0	2.98819	2	0.0956848	14.5174	14	0.0401569
RLBP1	0.733799	0.00281345	0	5.92242	2	0	2.89052	9	0.0421174
RNF113B	1	0	0	6.75015	1	0	47.5576	7	0
RPA4	1	0	0	2.70006	1	0.0309674	1.66338	14	0
RPS6KA5	0.786517	0.000847715	0	17.1086	10	0.307929	3.90034	14	0.024137
RRAS	0.771429	0.00191738	8.30102	185.561	14	7.01548	110.085	14	0.041111
RRBP1	0.797802	0.00102833	3.79303	872.59	14	5.55628	122.18	14	0.0273128
RSPH6A	0.733799	0.00281345	0	14.8503	2	0	29.7513	5	0.0421174
RTKN	0.744008	0.00227986	0	11.4599	9	2.50588	30.0334	14	0.0421174
RTN4	0.850549	0.000136252	13.5338	265.533	14	10.9661	145.066	14	0.00583389
RTP3	1	0	0	1.27332	1	0	14.2325	6	0
S100A2	0.727763	0.00317249	0	22.7199	6	0.144647	504.221	14	0.0456968
S100A4	0.824176	0.000466305	4.05009	41.7021	14	1.60715	203.59	14	0.0153368
S100B	0.950494	1.91e-07	0	92.1089	9	0.436705	1349.86	14	1.2e-05
SARDH	0.730964	0.00297786	0	392.994	11	0.136931	25.2211	14	0.0436896
SAT2	0.80245	0.000552389	0	20.1824	9	25.4958	165.195	14	0.0175913
SC5D	0.762766	0.00150978	0	8.91325	7	5.08794	42.1752	14	0.036035
SCARB1	0.827322	0.000260944	0	364.03	5	2.44006	309.589	14	0.00979867
SCD5	0.842909	0.000153293	0	13.5487	9	0.337356	90.862	14	0.00648448
SCML2	0.848026	0.000127144	0	45.901	2	0.34884	5.66401	14	0.00554538
SCRN1	0.81978	0.000541569	1.6159	127.767	14	0.504881	76.6635	14	0.0173648
SDHB	0.775824	0.00174179	12.7402	141.37	14	14.7115	63.8783	14	0.0392056
SDSL	0.792502	0.000724794	0	35.1008	11	0.590148	23.662	14	0.0214747
SEC61B	0.850549	0.000136252	2.08077	34.8666	14	14.0588	85.6326	14	0.00583389
SEC63	0.775824	0.00174179	0	77.5933	13	6.53162	23.5924	14	0.0392056
SEMA7A	0.801882	0.000561237	0	52.6512	4	0.337867	27.4841	14	0.0177923
SEPW1	0.774842	0.00113532	0	7.75185	11	25.7163	176.201	14	0.0298027
SERPINB1	0.753846	0.00274901	14.4337	160.305	14	3.76895	270.484	14	0.0421174
SERPINB5	0.81705	0.000360447	0	154.578	6	0.0155385	76.7143	14	0.0125923
SEZ6	0.733799	0.00281345	0	1.29556	1	0.0065196	7.17598	14	0.0421174
SFTPA1	0.733799	0.00281345	0	189.12	2	0	2048.86	11	0.0421174
SFTPA2	0.733799	0.00281345	0	189.12	1	0.0150622	2064.65	14	0.0421174
SFTPB	0.733799	0.00281345	0	130.511	2	0.0132398	2921.69	14	0.0421174
SFXN2	0.738359	0.00256415	0	87.3499	11	0.577028	13.004	14	0.0421174
SH2D5	0.733799	0.00281345	0	3.9783	1	0.0242707	15.1647	14	0.0421174
SHISA9	1	0	0	2.59112	1	0.0043579	3.4578	14	0
SIGMAR1	0.854945	9.83e-05	1.16884	21.5385	14	10.1016	59.404	14	0.00476004
SIRT5	0.753846	0.00274901	0	15.4506	13	2.20853	7.77536	14	0.0421174
SLC10A1	0.733799	0.00281345	0	3.74052	2	0	50.277	13	0.0421174
SLC10A4	0.733799	0.00281345	0	1.29556	2	0.0513382	1.6095	14	0.0421174
SLC14A1	0.74885	0.0020566	0	28.1473	5	0.0390507	20.7384	14	0.0421174
SLC17A3	0.733799	0.00281345	0	7.81476	1	0	33.8776	11	0.0421174
SLC17A6	0.733799	0.00281345	0	30.5277	2	0	4.08616	4	0.0421174
SLC17A7	0.733799	0.00281345	0	123.703	1	0.0932579	298.716	14	0.0421174
SLC1A1	0.728748	0.00311155	0	3.81996	3	0.442943	15.6296	14	0.0450037
SLC1A2	0.854224	0.000100444	0	365.682	3	0.0198841	140.651	14	0.00476565
SLC1A5	0.741475	0.0024041	0	11.4591	12	0.565398	83.7178	14	0.0421174
SLC22A1	1	0	0	17.8623	1	0.0459488	177.652	14	0
SLC22A11	1	0	0	5.40559	1	0	45.9317	10	0
SLC22A12	1	0	0	13.134	1	0	88.7083	4	0
SLC22A13	1	0	0	2.37149	1	0.0175585	1.04075	14	0
SLC22A18	0.795894	0.000661761	0	9.15218	6	1.09253	35.9775	14	0.0203447
SLC22A2	0.733799	0.00281345	0	13.9099	2	0	9.16305	8	0.0421174
SLC22A9	1	0	0	13.5292	1	0	7.56811	5	0
SLC23A1	0.763386	0.00148842	0	19.0369	2	0.0840576	11.9722	14	0.0356712
SLC24A2	1	0	0	17.4795	2	0	17.4763	13	0
SLC26A3	0.733799	0.00281345	0	17.353	2	0.00890479	278.921	14	0.0421174
SLC27A1	0.771429	0.00191738	0	47.2511	13	1.98722	18.2001	14	0.041111
SLC27A2	0.770502	0.00126019	0	172.993	7	0.00882307	66.932	14	0.0322369
SLC28A1	1	0	0	2.37149	2	0.00349882	24.7488	14	0
SLC2A2	0.848026	0.000127144	0	67.796	3	0	67.6518	6	0.00554538
SLC2A4	0.735003	0.00274584	0	14.6403	3	0.189967	24.8871	14	0.0421174
SLC30A8	0.733799	0.00281345	0	1.4291	1	0	3.97502	12	0.0421174
SLC34A2	0.763386	0.00148842	0	38.9584	2	0.00885207	340.969	14	0.0356712
SLC38A10	0.786236	0.000853878	0	45.901	7	6.6589	40.9796	14	0.0242254
SLC41A3	0.744008	0.00227986	0	11.7945	9	3.4389	30.471	14	0.0421174
SLC44A4	0.747854	0.00210103	0	5.24173	4	0.0144786	132.227	14	0.0421174
SLC47A2	0.733799	0.00281345	0	7.57384	2	0.0223659	43.6726	14	0.0421174
SLC4A4	0.880917	3.17e-05	0	112.36	7	0.140074	41.8275	14	0.00173922
SLC5A12	0.733799	0.00281345	0	47.1123	2	0	35.3922	13	0.0421174
SLC5A8	1	0	0	2.37149	1	0	1.12461	11	0
SLC6A1	0.735003	0.00274584	0	37.3995	3	0.132291	64.559	14	0.0421174
SLC6A12	0.797015	0.00064192	0	8.83894	5	0.0376726	26.8808	14	0.019945
SLC6A13	0.743284	0.00231486	0	4.378	5	0.0143942	35.167	14	0.0421174
SLC6A15	1	0	0	3.73124	1	0.00221103	6.3549	14	0
SLC6A19	0.733799	0.00281345	0	33.2	1	0	16.0368	6	0.0421174
SLC6A4	0.733799	0.00281345	0	18.7316	2	0.0218156	14.886	14	0.0421174
SLC7A10	1	0	0	1.32558	1	0.0462644	3.96215	14	0
SLC7A11	0.848026	0.000127144	0	7.40278	2	0.0284651	4.01521	14	0.00554538
SLC7A14	0.754352	0.00182427	0	16.7769	4	0	3.67686	10	0.0401569
SLC8A1	0.781698	0.000958346	0	54.6465	7	0.261457	28.6925	14	0.0259826
SLCO1B1	1	0	0	22.537	1	0	36.5527	2	0
SLMAP	0.797802	0.00102833	1.89346	146.959	14	1.48629	19.6271	14	0.0273128
SMCP	1	0	0	2.70006	1	0	713.539	9	0
SMIM1	0.794552	0.000686157	0	12.5218	8	0.193718	21.3405	14	0.0209631
SMN1	0.735046	0.00274349	0	25.6506	6	1.41966	4.36348	14	0.0421174
SMPD3	0.775559	0.00111569	0	9.37221	6	0.00885692	6.65557	14	0.0293421
SMPDL3B	0.750748	0.00197393	0	12.542	4	0.0160637	10.6638	14	0.0421174
SMYD1	0.782794	0.000932228	0	97.9328	3	0.00948183	66.8085	14	0.0254712
SNTA1	0.872527	0	2.11165	53.474	14	5.90464	84.9184	14	0
SNTB2	0.810989	0.000712893	8.93514	78.9632	14	1.13418	7.44918	14	0.0213018
SNUPN	0.749649	0.00202146	0	6.86908	6	2.63842	16.2652	14	0.0421174
SOAT1	0.748504	0.00207196	0	74.3093	9	1.41703	67.2616	14	0.0421174
SOD2	0.784615	0.00142517	25.0793	302.104	14	14.8424	180.699	14	0.0346881
SORBS3	0.749451	0.00299242	6.10718	55.1319	14	10.5176	91.3079	14	0.0436896
SPACA1	0.733799	0.00281345	0	22.9505	2	0	42.2547	3	0.0421174
SPAM1	1	0	0	5.40012	1	0	7.37704	3	0
SPANXN2	1	0	0	1.35003	1	0	2.94392	1	0
SPANXN3	0.733799	0.00281345	0	6.75015	2	0	37.7913	1	0.0421174
SPANXN4	1	0	0	1.35003	1	0	12.3013	1	0
SPARCL1	0.721673	0.00357033	0	45.9494	12	3.65217	675.316	14	0.0495962
SPATA19	0.733799	0.00281345	0	14.8503	2	0	109.738	5	0.0421174
SPATA22	0.733799	0.00281345	0	4.05009	2	0.0101446	74.9093	14	0.0421174
SPATA31C1	0.733799	0.00281345	0	2.70006	2	0	9.57207	5	0.0421174
SPATA31C2	0.733799	0.00281345	0	2.70006	2	0	11.3229	6	0.0421174
SPATA9	1	0	0	1.35003	1	0.0694751	21.3427	14	0
SPHKAP	0.733799	0.00281345	0	1.91683	1	0	7.89172	11	0.0421174
SPN	1	0	0	14.5252	1	0.0602826	3.94899	14	0
SPO11	0.733799	0.00281345	0	1.35003	2	0	5.5911	1	0.0421174
SPP1	0.776327	0.00109495	0	4.26495	4	1.21933	2152.17	14	0.0289594
SPPL2C	1	0	0	6.75015	1	0	43.5269	2	0
SPRR1A	1	0	0	25.4453	2	0.0397696	2376.08	14	0
SPRR1B	0.733799	0.00281345	0	21.0547	2	0.0565961	1033.33	14	0.0421174
SRD5A2	0.848026	0.000127144	0	5.97171	2	0	10.2093	12	0.00554538
SRGAP3	0.749134	0.00204407	0	48.2933	5	0.133853	10.1306	14	0.0421174
SRPR	0.745055	0.0032514	0	91.9352	13	10.0717	91.3109	14	0.0460773
SRPRB	0.767033	0.00210528	7.31396	46.9901	14	6.2851	39.7331	14	0.0421174
SRSF6	0.745055	0.0032514	1.91683	48.0292	14	22.278	93.7911	14	0.0460773
SSR1	0.775824	0.00174179	2.73618	36.8292	14	4.66746	11.5127	14	0.0392056
SST	0.854224	0.000100444	0	13.8725	3	0.0432871	122.885	14	0.00476565
ST13	0.771429	0.00191738	6.1029	160.709	14	34.9802	183.154	14	0.041111
STARD5	0.801882	0.000561237	0	3.81996	4	0.721719	17.3809	14	0.0177923
STMN3	0.781832	0.000955108	0	9.83004	4	1.08712	192.645	14	0.0259449
STT3A	0.771429	0.00191738	4.74725	119.435	14	6.19193	23.1494	14	0.041111
STX1B	0.850651	0.000115211	0	400.532	7	0.332168	63.783	14	0.00535769
STXBP6	0.825858	0.000273578	0	26.2107	9	0.0535654	8.77556	14	0.0101714
SULT1A1	0.753846	0.00274901	2.08077	229.793	14	2.51137	36.6102	14	0.0421174
SULT1A2	0.765849	0.001406	2.18928	165.609	14	0.201242	6.3029	14	0.0346881
SULT1C2	0.848026	0.000127144	0	37.1911	2	0.0232005	44.8732	14	0.00554538
SULT1E1	0.991489	5.39e-12	0	18.1947	3	0	10.4202	12	3.6e-10
SULT2B1	0.791379	0.000746691	0	20.329	4	0.0418717	109.422	14	0.0218015
SUN1	0.745055	0.0032514	2.71793	69.077	14	10.006	57.3493	14	0.0460773
SUN3	1	0	0	1.35003	1	0	29.4094	9	0
SUPT3H	0.787101	0.000835032	0	2.41361	7	0.529667	6.76069	14	0.0238843
SVIL	0.810989	0.000712893	0	208.009	13	0.89974	108.597	14	0.0213018
SVOP	0.733799	0.00281345	0	5.54578	1	0	28.6455	10	0.0421174
SYCN	0.733799	0.00281345	0	23.1378	1	0	4917.5	12	0.0421174
SYCP3	0.733799	0.00281345	0	29.7007	2	0.0592462	80.4576	14	0.0421174
SYNC	0.729727	0.00305192	1.48035	20.7509	14	0.0686597	3.39882	14	0.0442324
SYNM	0.841758	0.000225486	4.2418	1067.45	14	1.33756	159.874	14	0.00862866
SYNPO2L	1	0	0	92.7023	2	0.0196381	67.346	14	0
SYNPR	1	0	0	21.1579	1	0	29.9715	7	0
TACSTD2	0.844165	0.000146508	0	35.6831	10	0.160754	691.692	14	0.00625399
TADA1	0.847257	0.000130828	0	2.72207	7	2.43841	7.95685	14	0.00568837
TAGLN	0.789011	0.00128301	32.288	1970.51	14	7.24379	571.673	14	0.0324659
TAGLN2	0.78022	0.00157791	16.3356	195.943	14	14.5377	306.716	14	0.0365076
TBC1D10B	0.724489	0.00338174	0	31.4507	10	6.44477	59.9801	14	0.047636
TBC1D30	0.759125	0.00164008	0	4.28731	4	0.112526	3.61471	14	0.0378214
TBC1D3B	1	0	0	5.40012	1	0.105696	2.92352	14	0
TBC1D3C	1	0	0	5.40012	1	0.0523589	1.12761	14	0
TBC1D3F	0.733799	0.00281345	0	5.40012	1	0.213484	1.68315	14	0.0421174
TBC1D3H	1	0	0	5.40012	1	0.0672125	1.39277	14	0
TBC1D8B	0.75338	0.00186373	0	27.8534	13	0.294995	6.00711	14	0.0407716
TBL2	0.789011	0.00128301	0	80.0329	13	2.57951	99.5859	14	0.0324659
TCEA3	0.745358	0.00221578	0	15.7201	5	1.12395	44.6849	14	0.0421174
TCEAL5	0.722606	0.00350691	0	45.6484	10	0	50.5217	13	0.0490862
TCEB3B	1	0	0	1.35003	1	0	4.43206	9	0
TCF25	0.743937	0.0022833	0	15.644	11	21.752	54.1504	14	0.0421174
TCL1A	1	0	0	1.35003	1	0	5.04105	8	0
TCP10L	1	0	0	4.05009	1	0.0418321	29.9667	14	0
TCTE3	1	0	0	2.70006	1	0.135603	16.8241	14	0
TDO2	0.733799	0.00281345	0	14.0065	2	0	106.273	13	0.0421174
TDRD1	0.733799	0.00281345	0	54.0012	2	0.0115247	6.5346	14	0.0421174
TDRD12	0.733799	0.00281345	0	12.1503	2	0.0074606	8.10806	14	0.0421174
TDRD5	0.733799	0.00281345	0	4.05009	2	0	12.9924	12	0.0421174
TECPR2	0.870727	5.07e-05	0	12.1503	7	1.71603	11.1148	14	0.0026475
TECRL	1	0	0	9.61152	1	0	91.794	8	0
TENM2	0.754352	0.00182427	0	3.3313	2	0.0312618	14.0594	14	0.0401569
TENM4	0.767445	0.00135453	0	14.5656	7	0.0122529	8.088	14	0.0337888
TESC	0.788963	0.000795605	0	9.38783	9	1.13951	27.9204	14	0.0230857
TEX101	0.733799	0.00281345	0	68.8516	2	0	103.498	8	0.0421174
TEX13A	0.733799	0.00281345	0	5.40012	2	0	10.1152	1	0.0421174
TEX33	0.733799	0.00281345	0	6.75015	2	0	71.77	1	0.0421174
TEX38	1	0	0	1.35003	1	0	20.7941	7	0
TFRC	0.78022	0.00157791	5.71641	131.271	14	5.29462	36.4606	14	0.0365076
TGFB1I1	0.832967	0.000334588	0	145.187	13	1.16219	88.4749	14	0.0118064
THNSL1	0.862487	7.21e-05	0	27.3524	12	0.919006	4.70122	14	0.00362998
TKTL1	0.782794	0.000932228	0	437.41	3	0.00831819	90.3925	14	0.0254712
TMA16	0.832444	0.000220384	0	9.09442	5	2.89402	13.582	14	0.00858562
TMBIM6	0.79428	0.000691182	0	16.6186	12	48.8467	192.686	14	0.0210563
TMCO2	1	0	0	2.70006	1	0	92.417	4	0
TMEM143	0.772154	0.00121144	0	19.1373	7	1.50602	14.1006	14	0.0311603
TMEM151A	0.733799	0.00281345	0	1.16884	1	0.0134568	41.5135	14	0.0421174
TMEM154	0.733799	0.00281345	0	2.85028	1	0.0362399	12.8723	14	0.0421174
TMEM182	1	0	0	6.82488	1	0.327494	17.0523	14	0
TMEM191C	0.733799	0.00281345	0	2.70006	1	0.0876198	18.4974	14	0.0421174
TMEM229A	0.782794	0.000932228	0	2.70006	2	0	4.0602	10	0.0254712
TMEM247	1	0	0	2.70006	1	0	18.5505	1	0
TMEM26	0.733799	0.00281345	0	6.75015	2	0.0150899	1.82569	14	0.0421174
TMEM31	1	0	0	2.70006	1	0	60.5662	8	0
TMEM35	0.924658	2.24e-06	0	9.18899	8	0.0157685	25.5488	14	0.000137464
TMEM38B	0.823787	0.000292294	0	9.45021	7	0.934327	8.76652	14	0.0105798
TMEM40	1	0	0	37.5799	2	0.00759044	54.1108	14	0
TMEM41A	0.864044	6.76e-05	0	11.9528	6	3.454	14.5831	14	0.00341447
TMEM56	0.752966	0.00188072	0	13.4184	6	0.350429	16.1629	14	0.0410138
TMEM57	0.761753	0.00154519	0	11.1414	8	4.05668	16.3477	14	0.0365076
TMEM70	0.854945	9.83e-05	0	16.2195	13	4.62001	15.429	14	0.00476004
TMEM89	0.733799	0.00281345	0	8.10018	2	0	20.3842	12	0.0421174
TMEM97	0.803333	0.000538838	0	30.5554	12	0.273667	10.7475	14	0.0173648
TMPRSS11B	1	0	0	8.23814	1	0	328.778	10	0
TMPRSS11E	0.733799	0.00281345	0	5.49209	1	0	160.904	11	0.0421174
TMPRSS12	1	0	0	1.35003	1	0	8.15342	6	0
TNFSF4	1	0	0	1.56285	1	0.158465	2.46367	14	0
TNS1	0.749451	0.00299242	19.8283	590.463	14	7.00879	135.939	14	0.0436896
TOM1L2	0.78022	0.00157791	5.21103	44.551	14	4.28978	40.6472	14	0.0365076
TP53TG5	0.733799	0.00281345	0	10.8002	1	0.0585231	14.518	14	0.0421174
TPD52	0.79208	0.000732972	1.39267	49.5684	14	0.381673	28.2092	14	0.0215804
TPD52L1	0.761277	0.00156204	0	10.946	12	1.90034	66.0968	14	0.0365076
TPM2	0.89011	0	64.5666	922.588	14	6.40299	482.267	14	0
TPO	1	0	0	4.71787	1	0.012578	1.26769	14	0
TPSAB1	0.837829	0.000183406	0	245.566	13	0.0289149	44.9178	14	0.00731747
TPSB2	0.811441	0.000426493	0	243.952	13	0.0718769	21.8204	14	0.0144329
TPSD1	0.740235	0.0024668	0	83.5787	13	0.0221977	6.20825	14	0.0421174
TPTE	1	0	0	14.8503	1	0	43.4119	6	0
TPTE2	1	0	0	8.10018	1	0	7.70071	11	0
TRDN	0.754352	0.00182427	0	8.10018	4	0.00333213	26.9445	14	0.0401569
TREH	0.733799	0.00281345	0	4.46924	1	0.0258682	2.81873	14	0.0421174
TRIM2	0.739274	0.00251628	0	117.24	12	0.780546	31.9312	14	0.0421174
TRIM63	0.733799	0.00281345	0	4.95529	1	0.0329423	74.6099	14	0.0421174
TRIML1	0.733799	0.00281345	0	5.40012	2	0	11.9852	1	0.0421174
TSPAN1	0.750522	0.00198366	0	14.6396	6	0.2147	272.391	14	0.0421174
TSPAN15	0.780048	0.000998761	0	9.51956	10	1.09714	40.632	14	0.0269225
TSPAN16	1	0	0	4.05009	1	0	84.3745	9	0
TSPYL6	1	0	0	5.40012	1	0.00464769	20.5989	14	0
TTC36	1	0	0	18.2145	2	0.0465823	44.3207	14	0
TTC38	0.78022	0.00157791	2.449	57.7036	14	2.97639	82.7842	14	0.0365076
TTLL12	0.789011	0.00128301	6.94276	96.0584	14	3.73269	61.5764	14	0.0324659
TTPA	1	0	0	15.5467	1	0.0109272	22.1726	14	0
TTYH1	0.900192	1.15e-05	0	17.0824	3	0.0785385	39.3849	14	0.000655094
TUBB4A	0.749649	0.00202146	298.896	2320.28	14	0.175224	226.826	14	0.0421174
TUBGCP2	0.797802	0.00102833	1.89597	55.094	14	8.58165	27.814	14	0.0273128
TUBGCP4	0.76404	0.00146617	0	9.74871	8	1.90202	8.30156	14	0.0356244
TXLNB	0.754555	0.00181611	0	17.7782	9	0.037271	21.1044	14	0.0401569
TXNDC5	0.762637	0.00230609	1.72585	79.5396	14	1.66897	18.1252	14	0.0421174
UBXN4	0.749451	0.00299242	2.32518	26.6448	14	14.5144	33.7355	14	0.0436896
UGT2A3	0.82358	0.000294225	0	84.6435	3	0	22.543	6	0.0105892
UGT2B17	0.754352	0.00182427	0	163.044	4	0	171.134	11	0.0401569
ULBP3	1	0	0	2.70006	1	0	2.2184	13	0
UMOD	0.848026	0.000127144	0	355.816	3	0	241.122	4	0.00554538
UNC45A	0.775824	0.00174179	0	51.5289	13	5.9034	34.5889	14	0.0392056
UNC45B	0.733799	0.00281345	0	54.663	2	0.0112944	38.978	14	0.0421174
UNC5A	1	0	0	2.54375	1	0.0144829	21.5425	14	0
UPK3A	0.733799	0.00281345	0	2.43799	1	0	26.5445	9	0.0421174
UQCRC2	0.745055	0.0032514	45.6194	355.473	14	27.1366	157.356	14	0.0460773
UROC1	1	0	0	131.564	1	0	19.6445	12	0
UTF1	0.733799	0.00281345	0	4.05009	2	0	6.16299	4	0.0421174
VCL	0.837363	0.000277387	95.9972	1548.1	14	3.71183	118.416	14	0.0101714
VIL1	0.782693	0.000934605	0	100.862	12	0	56.6683	11	0.0254866
VNN1	0.794783	0.000681902	0	17.5634	5	0.0599368	32.7565	14	0.0209097
VPS28	0.793407	0.0011509	2.68428	32.3276	14	19.6612	52.7161	14	0.029932
VSTM2A	1	0	0	1.29556	1	0	18.2297	10	0
VSTM2B	0.733799	0.00281345	0	2.59112	1	0	23.2624	5	0.0421174
WDR45B	0.766714	0.00137792	0	10.8002	10	13.4376	49.845	14	0.03419
WFDC6	0.733799	0.00281345	0	6.75015	2	0	27.69	4	0.0421174
WFIKKN2	1	0	0	7.8963	2	0.00932452	98.8959	14	0
WFS1	0.737074	0.00263256	0	100.844	12	6.23119	81.0946	14	0.0421174
WIPF3	0.772778	0.0011934	0	32.577	5	0.214095	31.3579	14	0.0308658
XPNPEP2	0.837552	0.000185182	0	33.1647	3	0.0163546	23.2916	14	0.00736742
YEATS4	0.773988	0.00115906	0	8.84504	6	2.68291	24.0052	14	0.030033
YIF1A	0.79208	0.000732972	0	6.96297	12	11.4798	55.2085	14	0.0215804
ZC2HC1B	0.733799	0.00281345	0	5.40012	2	0	14.74	7	0.0421174
ZFR2	0.848026	0.000127144	0	2.70006	2	0.00700382	8.06904	14	0.00554538
ZIM2	0.782794	0.000932228	0	4.05009	3	0	5.25491	11	0.0254712
