# Supplementary material for: Cross-tissue Analysis of Gene and Protein Expression in Normal and Cancer Tissues
Source: Sci Rep. 2016 May 4;6:24799. doi: 10.1038/srep24799 (PMC4855174; doi:10.1038/srep24799)
Supplement: Supplementary Table 2 [file srep24799-s2.xls]

## Sheet: Kosti_TableS5.csv
Tissue	Drug targets
Frontal.Cortex	AARS, ACTR2, ALDH2, ALDOA, APOE, ARF1, ATP1A1, ATP5A1, ATP5B, ATP5C1, ATP6V1A, ATP6V1B2, CALM1, CALR, CAMK2A, CAMK2B, CAMK2G, CANX, CKB, CTSD, CYC1, CYCS, DLG4, EEF2, FTH1, GAPDH, GJA1, GLUD1, GLUL, GNAS, GNB1, GOT1, GOT2, GRIA2, GSTP1, HBB, HPRT1, HSP90AA1, HSP90AB1, HSP90B1, HSPA5, HSPA8, HSPB1, LDHA, LDHB, MAP1A, MAP2, MAP2K1, MAPK3, MDH1, MDH2, NDUFV1, PPIA, PPIB, PPP2CA, PPP2CB, PPP2R1A, PPP…
Spinal.Cord	A2M, AARS, ALAD, ALDH1A1, ALDH2, ALDOA, APOE, ARF1, ATP1A1, ATP5A1, ATP5B, C3, CA2, CALR, CANX, CD9, CKB, CTSD, CYB5R3, EEF2, FTH1, FTL, GAPDH, GLUD1, GLUL, GNB1, GPD1, GSTP1, HBA1, HBB, HSD17B4, HSP90AA1, HSP90AB1, HSP90B1, HSPA5, HSPA8, HSPB1, LDHB, MAP4, PADI2, PFN1, PPIA, PPIB, PRDX5, PSAT1, QDPR, S100B, SKP1, SLC1A3, SLC25A5, SLC25A6, SPTBN1, TF, TUBA1A, TUBA1B, TUBB, TUBB2B
Heart	A2M, ACAT1, ACSL1, ACTA1, AKR1B1, ALDH2, ALDOA, ATP1A1, ATP5A1, ATP5B, ATP5C1, ATP5D, CALR, CKB, CKM, CKMT2, CTSD, CYB5R3, CYC1, CYCS, DECR1, DLD, EEF2, FTH1, GAPDH, GOT1, GOT2, GSTO1, GSTP1, HADH, HADHA, HBB, HSP90AA1, HSP90AB1, HSP90B1, HSPA5, HSPA8, HSPB1, IDH3B, LDHA, LDHB, MAP4, MDH1, MDH2, MYH7, NDUFA4, NDUFA6, NDUFA8, NDUFB10, NDUFB4, NDUFB7, NDUFB8, NDUFB9, NDUFS1, NDUFS2, NDUFS8, NDUFV1,…
Liver	A2M, ACADS, ACADSB, ACAT1, ACSL1, ADH1A, ADH1B, ADH1C, ADH4, AGXT, AKR1C4, ALDH1A1, ALDH1L1, ALDH2, ALDH4A1, ANPEP, APCS, ARF1, ARG1, ASL, ASS1, ATP5A1, ATP5B, ATP5C1, BAAT, BHMT, BHMT2, BLVRB, C3, C4A, C4B, CALR, CANX, CAT, CBS, CES1, CP, CPS1, CRAT, CTSB, CTSD, CYB5R3, CYP2A6, CYP2C8, CYP2D6, CYP3A4, CYP4A11, DECR1, EEF2, EPHX2, FBP1, FGA, FGB, FGG, FN1, FTCD, FTH1, FTL, GAPDH, GATM, GLUD1, GLY…
Ovary	A2M, ADH5, ALDH1A1, ALDH2, ALDOA, APOE, ARF1, ATP1A1, ATP5A1, ATP5B, C3, CALR, CANX, CKB, COL1A1, COL1A2, CTSD, CYB5R3, EEF2, FN1, FTH1, GAPDH, GNB1, GSTM2, GSTP1, HADHA, HSP90AA1, HSP90AB1, HSP90B1, HSPA5, HSPA8, HSPB1, LDHB, LRP1, LTA4H, MAOB, MYL12A, NID1, PDGFRB, PFN1, PPIA, PPIB, PPP2R1A, PRKACA, PRKAR1A, RBP1, RPL13A, RPL15, RPL3, RPL8, SERPINB6, SERPING1, SLC25A5, SLC25A6, STAT5B, TPI1, TU…
Testis	ALDH1A1, ALDOA, APOE, ARF1, ARPC2, ATP1A1, ATP5A1, ATP5B, CALR, CANX, CKB, COL1A2, CTSD, CYB5R3, DNPEP, EEF2, FTL, GAPDH, GAPDHS, GNB1, GPX4, GSTA1, GSTM3, HPRT1, HSP90AA1, HSP90AB1, HSP90B1, HSPA5, HSPA8, HSPB1, KARS, LDHA, LDHB, LDHC, PDXK, PFN1, PGD, PPIA, PPIB, PRDX5, PSMD2, RPL13A, RPL23A, RPL3, RPL8, SERPINB6, SLC25A5, SLC25A6, TPI1, TUBA1A, TUBA1B, TUBB, UQCRC1, VARS, VDAC3
Lung	A2M, ADH1B, ALDH2, ALDOA, ANXA1, ANXA2, AOC3, ARF1, ARPC1B, ARPC2, ATP1A1, ATP5A1, ATP5B, C3, CALM1, CALR, CANX, CD163, CD9, CES1, COL1A1, COL1A2, CTSD, CYB5R3, EEF2, FASN, FBP1, FN1, FTH1, FTL, GAPDH, GNB1, GPRC5A, GSTO1, GSTP1, HBB, HSP90AA1, HSP90AB1, HSP90B1, HSPA5, HSPA8, HSPB1, ICAM1, ITGB1, KRT7, KRT8, LDHA, LDHB, LTA4H, MAOA, MYL12A, PFN1, PPIA, PPIB, RPL13A, RPL3, RPL8, SERPINA1, SERPING…
Adrenal.gland	A2M, ABCB1, AKR1B1, ALAD, ALDH1A1, ALDH2, ALDH3A2, ALDH9A1, ALDOA, ANXA2, APOE, ARF1, ASS1, ATP1A1, ATP5A1, ATP5B, ATP5C1, C3, CALR, CANX, CAT, CTSB, CTSD, CYB5R3, CYC1, CYP11A1, CYP11B1, CYP17A1, DECR1, EEF2, FTH1, FTL, GAPDH, GLUD1, GOT2, GPX1, GSTA1, GSTO1, GSTP1, HADHA, HIBADH, HSD17B10, HSD17B4, HSD3B2, HSP90AA1, HSP90AB1, HSP90B1, HSPA5, HSPA8, HSPB1, LDHA, LDHB, MDH1, MDH2, MGST1, PDHB, PP…
Pancreas	A2M, AARS, ALDH1A1, ALDH2, ALDOA, AMY2A, ANPEP, ANXA2, ATP1A1, ATP5A1, ATP5B, C3, CALM1, CALR, CANX, CAPN1, CLPS, CPA1, CPB1, CTRB1, CTSD, EEF2, FTH1, FTL, GAPDH, GATM, GNB1, GSTA1, GSTA2, GSTP1, HADHA, HSD17B4, HSP90AA1, HSP90AB1, HSP90B1, HSPA5, HSPA8, HSPB1, KARS, KRT8, LDHA, LDHB, MDH2, MYL12A, PFN1, PNLIP, PPIA, PPIB, PRDX5, PRSS1, RBP1, RPL11, RPL13A, RPL15, RPL19, RPL23, RPL23A, RPL3, RPL8…
Kidney	A2M, ACAT1, ACSL1, ALDH1A1, ALDH2, ALDH4A1, ALDOA, ANPEP, APOE, ARF1, ASS1, ATP1A1, ATP5A1, ATP5B, ATP5C1, BBOX1, BHMT, BHMT2, CA2, CALR, CANX, CAT, CKB, CTSB, CTSD, CYB5R3, EEF2, FBP1, FTH1, FTL, GAPDH, GATM, GLUD1, GLYAT, GNB1, GOT1, GOT2, GPX3, GSTA1, GSTK1, GSTP1, HADHA, HBB, HPD, HSD11B2, HSD17B10, HSP90AA1, HSP90AB1, HSP90B1, HSPA5, HSPA8, HSPB1, KRT8, LDHA, LDHB, MDH1, MDH2, MYL12A, NDUFB9…
Esophagus	A2M, ADH7, AKR1B10, ALDH2, ALDH3A1, ALDOA, ANXA1, ANXA2, ARF1, ATP1A1, ATP5A1, ATP5B, CALR, CAPN1, CTSD, EEF2, FTL, GAPDH, GPX3, GSTP1, HSP90AA1, HSP90AB1, HSP90B1, HSPA5, HSPA8, HSPB1, LDHA, PFN1, PGD, PPIB, SLC25A5, SLC25A6, TPI1, TUBA1B, TUBA1C, TUBB, UQCRC1
Colon	A2M, ADH1B, ADH1C, AKR1C3, ALDH1A1, ALDH2, ALDOA, ANXA2, ARF1, ARPC2, ATP1A1, ATP5A1, ATP5B, ATP5C1, CA1, CA2, CALR, CANX, CAPN1, CKB, COL1A1, COL1A2, CTSD, CYB5R3, CYC1, EEF2, FN1, GAPDH, GNB1, GSTP1, HADH, HADHA, HSP90AA1, HSP90AB1, HSP90B1, HSPA5, HSPA8, HSPB1, KRT8, LDHA, LDHB, MAOA, MDH1, MDH2, MUC2, MYH14, MYL12A, PFN1, PPIA, PPIB, PPP2R1A, PRDX5, PSMA7, PYGB, RPL3, SDHA, SERPING1, SLC25A5,…
Urinary.Bladder	A2M, ADH1B, ADH5, ALDH1B1, ALDH2, ALDOA, ANXA2, AOC3, ARF1, ARPC2, ATP1A1, ATP5A1, ATP5B, ATP5C1, C3, CALR, CANX, CAPN1, CKB, COL1A1, COL1A2, CTSD, CYB5R3, EEF2, FN1, FTH1, FTL, GAPDH, GNB1, GOT2, GPX3, GSTP1, HADHA, HSP90AA1, HSP90AB1, HSP90B1, HSPA5, HSPA8, HSPB1, ITGB1, KRT8, LDHA, LDHB, MAOA, MDH2, MYL12A, NID1, PFN1, PPIA, PPIB, PPP2R1A, PRDX5, PTGIS, PTGS1, PYGB, RPL3, SERPING1, SLC25A5, SL…
Prostate	A2M, ALDH2, ALDOA, ANXA2, ARF1, ATP1A1, ATP5A1, ATP5B, CALR, CANX, CAPN1, CKB, COL1A1, COL1A2, CPE, CTSB, CTSD, CYB5R3, DDAH2, EEF2, FASN, FN1, FTH1, FTL, GAPDH, GLUD1, GNB1, GSTM2, GSTP1, HSP90AA1, HSP90AB1, HSP90B1, HSPA5, HSPA8, HSPB1, KRT8, LDHA, LDHB, MYL12A, PFN1, PPIA, PPIB, PPP2R1A, PRDX5, PYGB, RPL3, SERPINB6, SERPING1, SLC25A5, SLC25A6, SORD, TPI1, TUBA1A, TUBA1B, TUBB, UQCRC1
