# Supplementary material for: Cross-tissue Analysis of Gene and Protein Expression in Normal and Cancer Tissues
Source: Sci Rep. 2016 May 4;6:24799. doi: 10.1038/srep24799 (PMC4855174; doi:10.1038/srep24799)
Supplement: Supplementary Table 3 [file srep24799-s3.xls]

## Sheet: Kosti_tableS9.csv
Adrenal.gland_ACC		rank_gtex	rank__hpm	rank_rppa_gene	rank_rppa_protein
	BCL2L1	69	61	127	105
	CCND1	19	24	126	90
	FN1	97	47	138	112
	FOXO3	19	87	58	118
	PARK7	78	40	135	93
	RAB11A	65	81	139	127
	RAF1	43	57	104	108
	RPS6	85	78	147	109
	SHC1	19	93	121	124
	STMN1	60.5	72	106	123
	TSC2	55	39	101	120
	YAP1	43	48	84	97
	YBX1	66	30	132	87
Adrenal.gland_PCPG		rank_gtex	rank__hpm	rank_rppa_gene	rank_rppa_protein
	BCL2	19	9	54	108
	BCL2L1	69	61	110	92
	BCL2L11	19	74	59	141
	ERCC1	43	43	78	145
	FOXO3	19	87	92	124
	GAB2	19	77	117	134
	GATA3	19	22	121	150
	IGFBP2	19	59	105	130
	JUN	19	63	133	110
	MAP2K1	71	42	104	75
	PTEN	74	29	109	64
	TP53BP1	82	25	115	73.5
	TSC2	55	39	116	103
	XRCC1	55	23	86	83
	XRCC5	57	101	137	140
Colon_COAD		rank_gtex	rank__hpm	rank_rppa_gene	rank_rppa_protein
	ARID1A	16	21	91	67
	CLDN7	69	54	122	132
	NOTCH1	39.5	26	99	78
	SRC	58	42	100	79
	STK11	35.5	43	66	108
	TGM2	53	52	104	113
	TSC2	39.5	40	84	111
	YAP1	52	28	96	96
	YBX1	78	32	128	75
Frontal.cortex_LGG		rank_gtex	rank__hpm	rank_rppa_gene	rank_rppa_protein
	AKT1	52	51	117	134
	BCL2	17.5	74	61	131
	BCL2L11	17.5	8.5	50	141
	MAPK1	61	86	137	122
	MYC	17.5	17	73	83
	NF2	56	29	89	133
	PARK7	53	34	122	114
	TP53	17.5	26	75	78
	YWHAE	99	70	144	129
Lung_LUAD		rank_gtex	rank__hpm	rank_rppa_gene	rank_rppa_protein
	ARID1A	23	25	99	95
	CCND1	23	26	113	69
	CDH1	63	32	121	118
	ERBB2	23	54	115	103
	PTEN	23	34	79	101
	YAP1	68.5	69	102	125
	YBX1	61	45	117	110
Lung_LUSC		rank_gtex	rank__hpm	rank_rppa_gene	rank_rppa_protein
	ARID1A	23	25	98	98
	BIRC2	23	23	63	112
	CCNB1	23	12	67	90
	CCND1	23	26	110	73
	CDH1	63	32	126	126
	EIF4EBP1	23	42	77	102
	ERBB2	23	54	99	96
	IGFBP2	23	57	127	95
	MSH6	23	84	95	115
	NOTCH3	23	59	123	116
	PTEN	23	34	70	101
	YAP1	68.5	69	103	124
	YBX1	61	45	129	117
Ovary_OV		rank_gtex	rank__hpm	rank_rppa_gene	rank_rppa_protein
	ANXA1	46	79	105	128
	BIRC2	10.5	25	67	108
	CDH1	24	7.5	116	109
	CLDN7	10.5	7.5	104	112
	ERBB3	10.5	7.5	100	127
	ESR1	24	62	91	98
	GAB2	10.5	38	96	110
	GSK3A	36	81	94	122
	TGM2	45	70	90	120
Pancreas_PAAD		rank_gtex	rank__hpm	rank_rppa_gene	rank_rppa_protein
	AKT1	33	61	120	111
	ANXA1	47	82	131	128
	BCL2L1	22	48	128	106
	CLDN7	10.5	74	109	150
	CTNNA1	68	63	142	122
	ERBB3	53	39	124	73
	GSK3A	27.5	46	85	91
	IGFBP2	60	111	92	145
	MYC	10.5	64	82	116
	PEA15	44	47	125	100
	PXN	41	34	119	113
	RAB25	43	50	102	146
	SRC	74	31	108	114
	SYK	30	77	79	143
	XRCC5	69	66	133	142
Testis_TCGT		rank_gtex	rank__hpm	rank_rppa_gene	rank_rppa_protein
	AKT1	39	56	120	122
	ANXA1	30	70	84	131
	BAX	53	24	109	113
	CCND1	10	15	42	79
	CDH1	47	4.5	116	155
	CDH3	10	12	115	96
	CDKN1A	10	75	59	151
	ERBB2	41	20	106	75
	ERBB3	10	11	92	48
	FN1	89	122	149	153
	IGFBP2	85.5	79	126	129
	KIT	24	53	81	147
	MAPK14	29	101	70	154
	PXN	90	55	131	120
	RAF1	38	60	124	100
	TSC2	73	77	111	132
	YWHAE	91	33	150	134
Urinary.bladder_BLCA		rank_gtex	rank__hpm	rank_rppa_gene	rank_rppa_protein
	CCNB1	15.5	7	79	115
	CCND1	15.5	13	115	66
	CLDN7	15.5	42	101	125
	EIF4EBP1	15.5	45	61	79
	ERBB3	15.5	22	105	92
	GSK3A	54	62	94	105
	MYC	15.5	43	74	102
