# Supplementary material for: Cross-tissue Analysis of Gene and Protein Expression in Normal and Cancer Tissues
Source: Sci Rep. 2016 May 4;6:24799. doi: 10.1038/srep24799 (PMC4855174; doi:10.1038/srep24799)
Supplement: Supplementary Table 4 [file srep24799-s4.xls]

## Sheet: Kosti_TableS10.csv
Adrenal.gland_ACC		rank_gtex	rank__hpm	rank_rppa_gene	rank_rppa_protein
	BID	96	86	29	46
	EGFR	123	118	31	33
	NF2	101	112	66	53
	PDK1	84	73	46	20
	PIK3CA	105.5	85	34	49
	SMAD3	93.5	70	60	36
	STAT5A	112	62	65	9
Adrenal.gland_PCPG		rank_gtex	rank__hpm	rank_rppa_gene	rank_rppa_protein
	BECN1	124	51	90	13
	ERBB2	86	69	38	8
	MAPK8	76	67	36	33
	NF2	101	112	70	69
	NFKB1	117	121	56	47
Colon_COAD		rank_gtex	rank__hpm	rank_rppa_gene	rank_rppa_protein
	EGFR	109	104	29	10
	ERCC1	66.5	122	33	62
	KIT	96.5	96	8	40
	MAPK8	105	66	18	24
	MAPK9	122.5	101	53	43
	MSH2	112	64	41	7
	SMAD4	91	111	52	16
	XRCC1	105	119	43	30
Frontal.cortex_LGG		rank_gtex	rank__hpm	rank_rppa_gene	rank_rppa_protein
	ANXA1	102	67	41	4
	CAV1	120	66	44	3
	PIK3CA	122	60	53	11
	RPS6KB1	94.5	102	62	7
Lung_LUAD		rank_gtex	rank__hpm	rank_rppa_gene	rank_rppa_protein
	BCL2	97	51	19	7
	BID	102	106	33	70
	CASP9	120.5	67	24	24
	EGFR	106	119	59	16
	KIT	117	110	43	68
	PIK3CA	90	88	25	13
	PRKCA	120.5	66	32	8
	SRC	123	118	81	47
Lung_LUSC		rank_gtex	rank__hpm	rank_rppa_gene	rank_rppa_protein
	CASP3	94	112	47	8
	CASP9	120.5	67	16	31
	KIT	117	110	12	48
	MAPK8	50	74	15	11
	PIK3CA	90	88	35	25
	PRKCA	120.5	66	19	6
	SRC	123	118	87	49
Ovary_OV		rank_gtex	rank__hpm	rank_rppa_gene	rank_rppa_protein
	ACACA	95	90	60	49
	BCL2	109.5	118	10	4
	CDKN1B	105	86	65	29
	EGFR	68	112	20	6
	PDK1	86	94	44	63
	PGR	86	107	6	1
	PIK3CA	88.5	88	22	8
	PRKCA	99	111	24	78
	RB1	101	99	62	37
	RPS6KB1	75	115	26	36
Pancreas_PAAD		rank_gtex	rank__hpm	rank_rppa_gene	rank_rppa_protein
	BECN1	123	118	87	13
	CASP7	100	105	55	47
	MRE11A	76	69	23	35
	RAD50	125	89	69	16
	RPS6KB1	77.5	83	33	27
	SMAD4	110	92	71	60
Testis_TCGT		rank_gtex	rank__hpm	rank_rppa_gene	rank_rppa_protein
	AR	47	67	2	14
	ATM	117	85	60	45
	RAD50	125	117	58	40
	RB1	123	94	23	31
	SMAD4	116	107	74	35
Urinary.bladder_BLCA		rank_gtex	rank__hpm	rank_rppa_gene	rank_rppa_protein
	KIT	88	118	8	64
	PIK3CA	93	108	27	57
	PRKCA	99	110	29	25
	SMAD4	105	123	62	12
